# Supplementary material for: Predictable Irreversible Switching Between Acute and Chronic Inflammation
Source: Front Immunol. 2018 Aug 7;9:1596. doi: 10.3389/fimmu.2018.01596 (PMC6090016; doi:10.3389/fimmu.2018.01596)
Supplement: Supplementary file 2 [file data_sheet_2.zip]

Archive with 151 entries (134 files):
- COPASI models/COPASI models for Fig 2/
- COPASI models/COPASI models for Fig 2/Fig 2A/
- COPASI models/COPASI models for Fig 2/Fig 2A/Protease production rate is zero.cps
- COPASI models/COPASI models for Fig 2/Fig 2B/
- COPASI models/COPASI models for Fig 2/Fig 2B/Protease production 130 min.cps
- COPASI models/COPASI models for Fig 2/Fig 2B/Protease production 65 min.cps
- COPASI models/COPASI models for Fig 3/
- COPASI models/COPASI models for Fig 3/20X CRA influx.cps
- COPASI models/COPASI models for Fig 3/30X CRA influx.cps
- COPASI models/COPASI models for Fig 3/5 X CRA influx.cps
- COPASI models/COPASI models for Fig 4/
- COPASI models/COPASI models for Fig 4/Acute case/
- COPASI models/COPASI models for Fig 4/Acute case/CRA 0 initial SS acute inflammation.cps
- COPASI models/COPASI models for Fig 4/Acute case/CRA 0.001 initial SS acute inflammation.cps
- COPASI models/COPASI models for Fig 4/Acute case/CRA 0.003 initial SS acute inflammation.cps
- COPASI models/COPASI models for Fig 4/Acute case/CRA 0.005 initial SS acute inflammation.cps
- COPASI models/COPASI models for Fig 4/Acute case/CRA 0.01 initial SS acute inflammation.cps
- COPASI models/COPASI models for Fig 4/Acute case/CRA 0.03 initial SS acute inflammation.cps
- COPASI models/COPASI models for Fig 4/Acute case/CRA 0.05 initial SS acute inflammation.cps
- COPASI models/COPASI models for Fig 4/Acute case/CRA 0.1 initial SS acute inflammation.cps
- COPASI models/COPASI models for Fig 4/Acute case/CRA 0.3 initial SS acute inflammation.cps
- COPASI models/COPASI models for Fig 4/Acute case/CRA 0.5 initial SS acute inflammation.cps
- COPASI models/COPASI models for Fig 4/Acute case/CRA 1 initial SS acute inflammation.cps
- COPASI models/COPASI models for Fig 4/Acute case/CRA 10 initial SS acute inflammation.cps
- COPASI models/COPASI models for Fig 4/Acute case/CRA 15 initial SS acute inflammation.cps
- COPASI models/COPASI models for Fig 4/Acute case/CRA 16 initial SS acute inflammation.cps
- COPASI models/COPASI models for Fig 4/Acute case/CRA 16.05 initial SS acute inflammation.cps
- COPASI models/COPASI models for Fig 4/Acute case/CRA 16.1 initial SS acute inflammation.cps
- COPASI models/COPASI models for Fig 4/Acute case/CRA 16.2 initial SS acute inflammation.cps
- COPASI models/COPASI models for Fig 4/Acute case/CRA 16.5 initial SS acute inflammation.cps
- COPASI models/COPASI models for Fig 4/Acute case/CRA 16.7 initial SS acute inflammation.cps
- COPASI models/COPASI models for Fig 4/Acute case/CRA 17 initial SS acute inflammation.cps
- COPASI models/COPASI models for Fig 4/Acute case/CRA 18 initial SS acute inflammation.cps
- COPASI models/COPASI models for Fig 4/Acute case/CRA 19 initial SS acute inflammation.cps
- COPASI models/COPASI models for Fig 4/Acute case/CRA 20 initial SS acute inflammation.cps
- COPASI models/COPASI models for Fig 4/Acute case/CRA 25 initial SS acute inflammation.cps
- COPASI models/COPASI models for Fig 4/Acute case/CRA 3 initial SS acute inflammation.cps
- COPASI models/COPASI models for Fig 4/Acute case/CRA 30  initial SS acute inflammation.cps
- COPASI models/COPASI models for Fig 4/Acute case/CRA 5 initial SS acute inflammation.cps
- COPASI models/COPASI models for Fig 4/Chronic case/
- COPASI models/COPASI models for Fig 4/Chronic case/0 CRA chronic start at SS CRA 30.cps
- COPASI models/COPASI models for Fig 4/Chronic case/0.001 CRA chronic start at SS CRA 30.cps
- COPASI models/COPASI models for Fig 4/Chronic case/0.003 CRA chronic start at SS CRA 30.cps
- COPASI models/COPASI models for Fig 4/Chronic case/0.005 CRA chronic start at SS CRA 30.cps
- COPASI models/COPASI models for Fig 4/Chronic case/0.01 CRA chronic start at SS CRA 30.cps
- COPASI models/COPASI models for Fig 4/Chronic case/0.03 CRA chronic start at SS CRA 30.cps
- COPASI models/COPASI models for Fig 4/Chronic case/0.05 CRA chronic start at SS CRA 30.cps
- COPASI models/COPASI models for Fig 4/Chronic case/0.1 CRA chronic start at SS CRA 30.cps
- COPASI models/COPASI models for Fig 4/Chronic case/0.3 CRA chronic start at SS CRA 30.cps
- COPASI models/COPASI models for Fig 4/Chronic case/0.5 CRA chronic start at SS CRA 30.cps
- COPASI models/COPASI models for Fig 4/Chronic case/1 CRA chronic start at SS CRA 30.cps
- COPASI models/COPASI models for Fig 4/Chronic case/10 CRA chronic start at SS CRA 30.cps
- COPASI models/COPASI models for Fig 4/Chronic case/15 CRA chronic start at SS CRA 30.cps
- COPASI models/COPASI models for Fig 4/Chronic case/16 CRA chronic start at SS CRA 30.cps
- COPASI models/COPASI models for Fig 4/Chronic case/16.05 CRA chronic start at SS CRA 30.cps
- COPASI models/COPASI models for Fig 4/Chronic case/16.1 CRA chronic start at SS CRA 30.cps
- COPASI models/COPASI models for Fig 4/Chronic case/16.2 CRA chronic start at SS CRA 30.cps
- COPASI models/COPASI models for Fig 4/Chronic case/16.5 CRA chronic start at SS CRA 30.cps
- COPASI models/COPASI models for Fig 4/Chronic case/16.7 CRA chronic start at SS CRA 30.cps
- COPASI models/COPASI models for Fig 4/Chronic case/17 CRA chronic start at SS CRA 30.cps
- COPASI models/COPASI models for Fig 4/Chronic case/18 CRA chronic start at SS CRA 30.cps
- COPASI models/COPASI models for Fig 4/Chronic case/19 CRA chronic start at SS CRA 30.cps
- COPASI models/COPASI models for Fig 4/Chronic case/20 CRA chronic start at SS CRA 30.cps
- COPASI models/COPASI models for Fig 4/Chronic case/25 CRA chronic start at SS CRA 30.cps
- COPASI models/COPASI models for Fig 4/Chronic case/3 CRA chronic start at SS CRA 30.cps
- COPASI models/COPASI models for Fig 4/Chronic case/30 CRA chronic start at SS CRA 30.cps
- COPASI models/COPASI models for Fig 4/Chronic case/5 CRA chronic start at SS CRA 30.cps
- COPASI models/COPASI models for Fig 5/
- COPASI models/COPASI models for Fig 5/Drug therapy/
- COPASI models/COPASI models for Fig 5/Drug therapy/Chronic + drug +CRA influx 3.0.cps
- COPASI models/COPASI models for Fig 5/Drug therapy/Chronic +drug +CRA influx 0.1.cps
- COPASI models/COPASI models for Fig 5/Drug therapy/Chronic+drug +CRA influx 0.5.cps
- COPASI models/COPASI models for Fig 5/Fibroblast implantation 30fM and 100fM/
- COPASI models/COPASI models for Fig 5/Fibroblast implantation 30fM and 100fM/Chronic +100fM fibro+ drug +CRA influx 3.0.cps
- COPASI models/COPASI models for Fig 5/Fibroblast implantation 30fM and 100fM/Chronic+30fM fibro+drug +CRA influx 0.5.cps
- COPASI models/COPASI models for Fig 5/Fibroblast implantation 5fM/
- COPASI models/COPASI models for Fig 5/Fibroblast implantation 5fM/Chronic +5fM fibro +drug +CRA influx 0.1.cps
- COPASI models/COPASI models for Fig 5/Fibroblast implantation 5fM/Chronic +5fM fibro+ drug +CRA influx 3.0.cps
- COPASI models/COPASI models for Fig 5/Fibroblast implantation 5fM/Chronic+5fM fibro+drug +CRA influx 0.5.cps
- COPASI models/COPASI models for Fig 6/
- COPASI models/COPASI models for Fig 6/High internal CRA and TNFalpha CRA influx 5.0.cps
- COPASI models/COPASI models for Fig 6/Low internal CRA and TNFalpha CRA influx 5.0.cps
- COPASI models/COPASI models for Fig 7/
- COPASI models/COPASI models for Fig 7/10x B-cell acute inflammation/
- COPASI models/COPASI models for Fig 7/10x B-cell acute inflammation/10x B-cell  CRA 0 initial SS acute inflammation.cps
- COPASI models/COPASI models for Fig 7/10x B-cell acute inflammation/10x B-cell BAFF 3 initial SS acute inflammation.cps
- COPASI models/COPASI models for Fig 7/10x B-cell acute inflammation/10x B-cell CRA 0.001 initial SS acute inflammation.cps
- COPASI models/COPASI models for Fig 7/10x B-cell acute inflammation/10x B-cell CRA 0.003 initial SS acute inflammation.cps
- COPASI models/COPASI models for Fig 7/10x B-cell acute inflammation/10x B-cell CRA 0.005 initial SS acute inflammation.cps
- COPASI models/COPASI models for Fig 7/10x B-cell acute inflammation/10x B-cell CRA 0.01 initial SS acute inflammation.cps
- COPASI models/COPASI models for Fig 7/10x B-cell acute inflammation/10x B-cell CRA 0.03 initial SS acute inflammation.cps
- COPASI models/COPASI models for Fig 7/10x B-cell acute inflammation/10x B-cell CRA 0.05 initial SS acute inflammation.cps
- COPASI models/COPASI models for Fig 7/10x B-cell acute inflammation/10x B-cell CRA 0.1 initial SS acute inflammation.cps
- COPASI models/COPASI models for Fig 7/10x B-cell acute inflammation/10x B-cell CRA 0.3 initial SS acute inflammation.cps
- COPASI models/COPASI models for Fig 7/10x B-cell acute inflammation/10x B-cell CRA 0.5 initial SS acute inflammation.cps
- COPASI models/COPASI models for Fig 7/10x B-cell acute inflammation/10x B-cell CRA 1 initial SS acute inflammation.cps
- COPASI models/COPASI models for Fig 7/10x B-cell acute inflammation/10x B-cell CRA 10 initial SS acute inflammation.cps
- COPASI models/COPASI models for Fig 7/10x B-cell acute inflammation/10x B-cell CRA 15 initial SS acute inflammation.cps
- COPASI models/COPASI models for Fig 7/10x B-cell acute inflammation/10x B-cell CRA 16 initial SS acute inflammation.cps
- COPASI models/COPASI models for Fig 7/10x B-cell acute inflammation/10x B-cell CRA 16.05 initial SS acute inflammation.cps
- COPASI models/COPASI models for Fig 7/10x B-cell acute inflammation/10x B-cell CRA 16.1 initial SS acute inflammation.cps
- COPASI models/COPASI models for Fig 7/10x B-cell acute inflammation/10x B-cell CRA 16.2 initial SS acute inflammation.cps
- COPASI models/COPASI models for Fig 7/10x B-cell acute inflammation/10x B-cell CRA 16.5 initial SS acute inflammation.cps
- COPASI models/COPASI models for Fig 7/10x B-cell acute inflammation/10x B-cell CRA 16.7 initial SS acute inflammation.cps
- COPASI models/COPASI models for Fig 7/10x B-cell acute inflammation/10x B-cell CRA 17 initial SS acute inflammation.cps
- COPASI models/COPASI models for Fig 7/10x B-cell acute inflammation/10x B-cell CRA 18 initial SS acute inflammation.cps
- COPASI models/COPASI models for Fig 7/10x B-cell acute inflammation/10x B-cell CRA 19 initial SS acute inflammation.cps
- COPASI models/COPASI models for Fig 7/10x B-cell acute inflammation/10x B-cell CRA 20 initial SS acute inflammation.cps
- COPASI models/COPASI models for Fig 7/10x B-cell acute inflammation/10x B-cell CRA 25 initial SS acute inflammation.cps
- COPASI models/COPASI models for Fig 7/10x B-cell acute inflammation/10x B-cell CRA 30  initial SS acute inflammation.cps
- COPASI models/COPASI models for Fig 7/10x B-cell acute inflammation/10x B-cell CRA 5 initial SS acute inflammation.cps
- COPASI models/COPASI models for Fig 7/10x B-cell acute inflammation/Figure 2.7A B-cell and acute inflammation.pzf
- COPASI models/COPASI models for Fig 7/10x B-cell acute inflammation/New Figure 2.7A B-cell and acute inflammation.pzf
- COPASI models/COPASI models for Fig 7/10x B-cell chronic inflammation/
- COPASI models/COPASI models for Fig 7/10x B-cell chronic inflammation/10x B-cell 0 BAFF chronic start at SS BAFF 30.cps
- COPASI models/COPASI models for Fig 7/10x B-cell chronic inflammation/10x B-cell 0.001 BAFF chronic start at SS BAFF 30.cps
- COPASI models/COPASI models for Fig 7/10x B-cell chronic inflammation/10x B-cell 0.003 BAFF chronic start at SS BAFF 30.cps
- COPASI models/COPASI models for Fig 7/10x B-cell chronic inflammation/10x B-cell 0.005 BAFF chronic start at SS BAFF 30.cps
- COPASI models/COPASI models for Fig 7/10x B-cell chronic inflammation/10x B-cell 0.01 BAFF chronic start at SS BAFF 30.cps
- COPASI models/COPASI models for Fig 7/10x B-cell chronic inflammation/10x B-cell 0.03 BAFF chronic start at SS BAFF 30.cps
- COPASI models/COPASI models for Fig 7/10x B-cell chronic inflammation/10x B-cell 0.05 BAFF chronic start at SS BAFF 30.cps
- COPASI models/COPASI models for Fig 7/10x B-cell chronic inflammation/10x B-cell 0.1 BAFF chronic start at SS BAFF 30.cps
- COPASI models/COPASI models for Fig 7/10x B-cell chronic inflammation/10x B-cell 0.3 BAFF chronic start at SS BAFF 30.cps
- COPASI models/COPASI models for Fig 7/10x B-cell chronic inflammation/10x B-cell 0.5 BAFF chronic start at SS BAFF 30.cps
- COPASI models/COPASI models for Fig 7/10x B-cell chronic inflammation/10x B-cell 1 BAFF chronic start at SS BAFF 30.cps
- COPASI models/COPASI models for Fig 7/10x B-cell chronic inflammation/10x B-cell 10 BAFF chronic start at SS BAFF 30.cps
- COPASI models/COPASI models for Fig 7/10x B-cell chronic inflammation/10x B-cell 15 BAFF chronic start at SS BAFF 30.cps
- COPASI models/COPASI models for Fig 7/10x B-cell chronic inflammation/10x B-cell 16 BAFF chronic start at SS BAFF 30.cps
- COPASI models/COPASI models for Fig 7/10x B-cell chronic inflammation/10x B-cell 16.05 BAFF chronic start at SS BAFF 30.cps
- COPASI models/COPASI models for Fig 7/10x B-cell chronic inflammation/10x B-cell 16.1 BAFF chronic start at SS BAFF 30.cps
- COPASI models/COPASI models for Fig 7/10x B-cell chronic inflammation/10x B-cell 16.2 BAFF chronic start at SS BAFF 30.cps
- COPASI models/COPASI models for Fig 7/10x B-cell chronic inflammation/10x B-cell 16.5 BAFF chronic start at SS BAFF 30.cps
- COPASI models/COPASI models for Fig 7/10x B-cell chronic inflammation/10x B-cell 16.7 BAFF chronic start at SS BAFF 30.cps
- COPASI models/COPASI models for Fig 7/10x B-cell chronic inflammation/10x B-cell 17 BAFF chronic start at SS BAFF 30.cps
- COPASI models/COPASI models for Fig 7/10x B-cell chronic inflammation/10x B-cell 18 BAFF chronic start at SS BAFF 30.cps
- COPASI models/COPASI models for Fig 7/10x B-cell chronic inflammation/10x B-cell 19 BAFF chronic start at SS BAFF 30.cps
- COPASI models/COPASI models for Fig 7/10x B-cell chronic inflammation/10x B-cell 20 BAFF chronic start at SS BAFF 30.cps
- COPASI models/COPASI models for Fig 7/10x B-cell chronic inflammation/10x B-cell 25 BAFF chronic start at SS BAFF 30.cps
- COPASI models/COPASI models for Fig 7/10x B-cell chronic inflammation/10x B-cell 3 BAFF chronic start at SS BAFF 30.cps
- COPASI models/COPASI models for Fig 7/10x B-cell chronic inflammation/10x B-cell 30 BAFF chronic start at SS BAFF 30.cps
- COPASI models/COPASI models for Fig 7/10x B-cell chronic inflammation/10x B-cell 5 BAFF chronic start at SS BAFF 30.cps
- COPASI models/COPASI models for Fig 7/10x B-cell chronic inflammation/Figure 2.7B B-cell and chronic inflammation.pzf
- COPASI models/COPASI models for Fig 7/10x B-cell chronic inflammation/New Figure 2.7B B-cell and chronic inflammation.pzf
- COPASI models/COPASI models for Fig 7/Adaptive immunity/
- COPASI models/COPASI models for Fig 7/Adaptive immunity/1 B-cell ICM with protease 65.cps
- COPASI models/COPASI models for Fig 7/Adaptive immunity/1000 B-cell ICM with protease 65.cps
- COPASI models/COPASI models for Fig 7/Adaptive immunity/1000 B-cell in bacterial infection.txt
- COPASI models/COPASI models for Fig 7/Adaptive immunity/B-cell in bacterial infection.txt
- COPASI models/COPASI models for Fig 7/Innate immunity mast cell numbers/
- COPASI models/COPASI models for Fig 7/Innate immunity mast cell numbers/Strong innate immunity.cps
- COPASI models/COPASI models for Fig 7/Innate immunity mast cell numbers/Weak innate immunity.cps
