# Supplementary material for: Predictable Irreversible Switching Between Acute and Chronic Inflammation
Source: Front Immunol. 2018 Aug 7;9:1596. doi: 10.3389/fimmu.2018.01596 (PMC6090016; doi:10.3389/fimmu.2018.01596)
Supplement: Supplementary file 2 [file data_sheet_2.zip › COPASI models/COPASI models for Fig 4/Chronic case/25 CRA chronic start at SS CRA 30.cps]

<?xml version="1.0" encoding="UTF-8"?>
<!-- generated with COPASI 4.16 (Build 104) (http://www.copasi.org) at 2017-05-31 10:09:11 UTC -->
<?oxygen RNGSchema="http://www.copasi.org/static/schema/CopasiML.rng" type="xml"?>
<COPASI xmlns="http://www.copasi.org/static/schema" versionMajor="4" versionMinor="16" versionDevel="104" copasiSourcesModified="0">
  <ListOfFunctions>
    <Function key="Function_6" name="Constant flux (irreversible)" type="PreDefined" reversible="false">
      <Expression>
        v
      </Expression>
      <ListOfParameterDescriptions>
        <ParameterDescription key="FunctionParameter_49" name="v" order="0" role="constant"/>
      </ListOfParameterDescriptions>
    </Function>
    <Function key="Function_13" name="Mass action (irreversible)" type="MassAction" reversible="false">
      <MiriamAnnotation>
<rdf:RDF xmlns:CopasiMT="http://www.copasi.org/RDF/MiriamTerms#" xmlns:dcterms="http://purl.org/dc/terms/" xmlns:rdf="http://www.w3.org/1999/02/22-rdf-syntax-ns#">
  <rdf:Description rdf:about="#Function_13">
    <dcterms:created>
      <rdf:Description>
        <dcterms:W3CDTF>2014-05-23T13:00:42Z</dcterms:W3CDTF>
      </rdf:Description>
    </dcterms:created>
    <CopasiMT:is rdf:resource="urn:miriam:obo.sbo:SBO:0000041" />
  </rdf:Description>
</rdf:RDF>
      </MiriamAnnotation>
      <Comment>
        <body xmlns="http://www.w3.org/1999/xhtml">
<b>Mass action rate law for first order irreversible reactions</b>
<p>
Reaction scheme where the products are created from the reactants and the change of a product quantity is proportional to the product of reactant activities. The reaction scheme does not include any reverse process that creates the reactants from the products. The change of a product quantity is proportional to the quantity of one reactant.
</p>
</body>
      </Comment>
      <Expression>
        k1*PRODUCT&lt;substrate_i&gt;
      </Expression>
      <ListOfParameterDescriptions>
        <ParameterDescription key="FunctionParameter_81" name="k1" order="0" role="constant"/>
        <ParameterDescription key="FunctionParameter_79" name="substrate" order="1" role="substrate"/>
      </ListOfParameterDescriptions>
    </Function>
    <Function key="Function_14" name="Mass action (reversible)" type="MassAction" reversible="true">
      <MiriamAnnotation>
<rdf:RDF xmlns:CopasiMT="http://www.copasi.org/RDF/MiriamTerms#" xmlns:dcterms="http://purl.org/dc/terms/" xmlns:rdf="http://www.w3.org/1999/02/22-rdf-syntax-ns#">
   <rdf:Description rdf:about="#Function_14">
   <CopasiMT:is rdf:resource="urn:miriam:obo.sbo:SBO:0000042" />
   </rdf:Description>
   </rdf:RDF>
      </MiriamAnnotation>
      <Comment>
        <body xmlns="http://www.w3.org/1999/xhtml">
<b>Mass action rate law for reversible reactions</b>
<p>
Reaction scheme where the products are created from the reactants and the change of a product quantity is proportional to the product of reactant activities. The reaction scheme does include a reverse process that creates the reactants from the products.
</p>
</body>
      </Comment>
      <Expression>
        k1*PRODUCT&lt;substrate_i&gt;-k2*PRODUCT&lt;product_j&gt;
      </Expression>
      <ListOfParameterDescriptions>
        <ParameterDescription key="FunctionParameter_62" name="k1" order="0" role="constant"/>
        <ParameterDescription key="FunctionParameter_39" name="substrate" order="1" role="substrate"/>
        <ParameterDescription key="FunctionParameter_67" name="k2" order="2" role="constant"/>
        <ParameterDescription key="FunctionParameter_71" name="product" order="3" role="product"/>
      </ListOfParameterDescriptions>
    </Function>
    <Function key="Function_40" name="Rate Law for B_FLC_production" type="UserDefined" reversible="unspecified">
      <MiriamAnnotation>
<rdf:RDF xmlns:dcterms="http://purl.org/dc/terms/" xmlns:rdf="http://www.w3.org/1999/02/22-rdf-syntax-ns#">
  <rdf:Description rdf:about="#Function_40">
    <dcterms:created>
      <rdf:Description>
        <dcterms:W3CDTF>2014-05-23T13:00:53Z</dcterms:W3CDTF>
      </rdf:Description>
    </dcterms:created>
  </rdf:Description>
</rdf:RDF>
      </MiriamAnnotation>
      <Expression>
        k1*s1*s2
      </Expression>
      <ListOfParameterDescriptions>
        <ParameterDescription key="FunctionParameter_264" name="k1" order="0" role="constant"/>
        <ParameterDescription key="FunctionParameter_254" name="s1" order="1" role="substrate"/>
        <ParameterDescription key="FunctionParameter_258" name="s2" order="2" role="substrate"/>
      </ListOfParameterDescriptions>
    </Function>
    <Function key="Function_41" name="Rate Law for BAFF clipoff" type="UserDefined" reversible="unspecified">
      <MiriamAnnotation>
<rdf:RDF xmlns:dcterms="http://purl.org/dc/terms/" xmlns:rdf="http://www.w3.org/1999/02/22-rdf-syntax-ns#">
  <rdf:Description rdf:about="#Function_41">
    <dcterms:created>
      <rdf:Description>
        <dcterms:W3CDTF>2014-05-23T13:09:23Z</dcterms:W3CDTF>
      </rdf:Description>
    </dcterms:created>
  </rdf:Description>
</rdf:RDF>
      </MiriamAnnotation>
      <Expression>
        k1*s1*s2
      </Expression>
      <ListOfParameterDescriptions>
        <ParameterDescription key="FunctionParameter_265" name="k1" order="0" role="constant"/>
        <ParameterDescription key="FunctionParameter_262" name="s1" order="1" role="substrate"/>
        <ParameterDescription key="FunctionParameter_267" name="s2" order="2" role="substrate"/>
      </ListOfParameterDescriptions>
    </Function>
  </ListOfFunctions>
  <Model key="Model_3" name="Chronic case" simulationType="time" timeUnit="min" volumeUnit="l" areaUnit="m²" lengthUnit="m" quantityUnit="fmol" type="deterministic" avogadroConstant="6.02214179e+023">
    <MiriamAnnotation>
<rdf:RDF
   xmlns:dcterms="http://purl.org/dc/terms/"
   xmlns:rdf="http://www.w3.org/1999/02/22-rdf-syntax-ns#">
  <rdf:Description rdf:about="#Model_3">
    <dcterms:created>
      <rdf:Description>
        <dcterms:W3CDTF>2014-06-07T10:53:37Z</dcterms:W3CDTF>
      </rdf:Description>
    </dcterms:created>
  </rdf:Description>
</rdf:RDF>

    </MiriamAnnotation>
    <ListOfCompartments>
      <Compartment key="Compartment_1" name="compartment" simulationType="fixed" dimensionality="3">
      </Compartment>
    </ListOfCompartments>
    <ListOfMetabolites>
      <Metabolite key="Metabolite_1" name="CRA" simulationType="reactions" compartment="Compartment_1">
        <MiriamAnnotation>
<rdf:RDF xmlns:dcterms="http://purl.org/dc/terms/" xmlns:rdf="http://www.w3.org/1999/02/22-rdf-syntax-ns#">
  <rdf:Description rdf:about="#Metabolite_1">
    <dcterms:created>
      <rdf:Description>
        <dcterms:W3CDTF>2015-01-22T16:18:59Z</dcterms:W3CDTF>
      </rdf:Description>
    </dcterms:created>
  </rdf:Description>
</rdf:RDF>
        </MiriamAnnotation>
      </Metabolite>
      <Metabolite key="Metabolite_3" name="MMP8" simulationType="reactions" compartment="Compartment_1">
        <MiriamAnnotation>
<rdf:RDF xmlns:dcterms="http://purl.org/dc/terms/" xmlns:rdf="http://www.w3.org/1999/02/22-rdf-syntax-ns#">
  <rdf:Description rdf:about="#Metabolite_3">
    <dcterms:created>
      <rdf:Description>
        <dcterms:W3CDTF>2015-02-03T17:30:51Z</dcterms:W3CDTF>
      </rdf:Description>
    </dcterms:created>
  </rdf:Description>
</rdf:RDF>
        </MiriamAnnotation>
      </Metabolite>
      <Metabolite key="Metabolite_5" name="washout" simulationType="reactions" compartment="Compartment_1">
      </Metabolite>
      <Metabolite key="Metabolite_7" name="FLC" simulationType="reactions" compartment="Compartment_1">
      </Metabolite>
      <Metabolite key="Metabolite_9" name="MMP7" simulationType="reactions" compartment="Compartment_1">
        <MiriamAnnotation>
<rdf:RDF xmlns:dcterms="http://purl.org/dc/terms/" xmlns:rdf="http://www.w3.org/1999/02/22-rdf-syntax-ns#">
  <rdf:Description rdf:about="#Metabolite_9">
    <dcterms:created>
      <rdf:Description>
        <dcterms:W3CDTF>2015-02-03T17:32:32Z</dcterms:W3CDTF>
      </rdf:Description>
    </dcterms:created>
  </rdf:Description>
</rdf:RDF>
        </MiriamAnnotation>
      </Metabolite>
      <Metabolite key="Metabolite_11" name="Protease" simulationType="reactions" compartment="Compartment_1">
      </Metabolite>
      <Metabolite key="Metabolite_13" name="Bcells" simulationType="fixed" compartment="Compartment_1">
      </Metabolite>
      <Metabolite key="Metabolite_15" name="drug" simulationType="fixed" compartment="Compartment_1">
        <MiriamAnnotation>
<rdf:RDF xmlns:dcterms="http://purl.org/dc/terms/" xmlns:rdf="http://www.w3.org/1999/02/22-rdf-syntax-ns#">
  <rdf:Description rdf:about="#Metabolite_15">
    <dcterms:created>
      <rdf:Description>
        <dcterms:W3CDTF>2015-02-03T17:00:47Z</dcterms:W3CDTF>
      </rdf:Description>
    </dcterms:created>
  </rdf:Description>
</rdf:RDF>
        </MiriamAnnotation>
      </Metabolite>
      <Metabolite key="Metabolite_17" name="FLC_drug" simulationType="fixed" compartment="Compartment_1">
      </Metabolite>
      <Metabolite key="Metabolite_19" name="DyingFibr" simulationType="fixed" compartment="Compartment_1">
      </Metabolite>
      <Metabolite key="Metabolite_21" name="HealthyFibr" simulationType="fixed" compartment="Compartment_1">
      </Metabolite>
      <Metabolite key="Metabolite_23" name="TNFalpha" simulationType="reactions" compartment="Compartment_1">
        <MiriamAnnotation>
<rdf:RDF xmlns:dcterms="http://purl.org/dc/terms/" xmlns:rdf="http://www.w3.org/1999/02/22-rdf-syntax-ns#">
  <rdf:Description rdf:about="#Metabolite_23">
    <dcterms:created>
      <rdf:Description>
        <dcterms:W3CDTF>2015-02-03T16:19:22Z</dcterms:W3CDTF>
      </rdf:Description>
    </dcterms:created>
  </rdf:Description>
</rdf:RDF>
        </MiriamAnnotation>
      </Metabolite>
      <Metabolite key="Metabolite_25" name="HealthyBacteria" simulationType="fixed" compartment="Compartment_1">
      </Metabolite>
      <Metabolite key="Metabolite_27" name="free_space" simulationType="assignment" compartment="Compartment_1">
        <MiriamAnnotation>
<rdf:RDF xmlns:dcterms="http://purl.org/dc/terms/" xmlns:rdf="http://www.w3.org/1999/02/22-rdf-syntax-ns#">
  <rdf:Description rdf:about="#Metabolite_27">
    <dcterms:created>
      <rdf:Description>
        <dcterms:W3CDTF>2014-06-07T11:12:05Z</dcterms:W3CDTF>
      </rdf:Description>
    </dcterms:created>
  </rdf:Description>
</rdf:RDF>
        </MiriamAnnotation>
        <Expression>
          &lt;CN=Root,Model=Chronic case,Vector=Compartments[compartment],Vector=Metabolites[Total space],Reference=InitialConcentration&gt;-(&lt;CN=Root,Model=Chronic case,Vector=Compartments[compartment],Vector=Metabolites[HealthyFibr],Reference=Concentration&gt;+&lt;CN=Root,Model=Chronic case,Vector=Compartments[compartment],Vector=Metabolites[DyingFibr],Reference=Concentration&gt;)
        </Expression>
      </Metabolite>
      <Metabolite key="Metabolite_29" name="DyingBacteria" simulationType="fixed" compartment="Compartment_1">
      </Metabolite>
      <Metabolite key="Metabolite_31" name="MastCells_FLC" simulationType="reactions" compartment="Compartment_1">
      </Metabolite>
      <Metabolite key="Metabolite_33" name="MastCells_FLC_CRA" simulationType="reactions" compartment="Compartment_1">
        <MiriamAnnotation>
<rdf:RDF xmlns:dcterms="http://purl.org/dc/terms/" xmlns:rdf="http://www.w3.org/1999/02/22-rdf-syntax-ns#">
  <rdf:Description rdf:about="#Metabolite_33">
    <dcterms:created>
      <rdf:Description>
        <dcterms:W3CDTF>2015-02-05T10:10:03Z</dcterms:W3CDTF>
      </rdf:Description>
    </dcterms:created>
  </rdf:Description>
</rdf:RDF>
        </MiriamAnnotation>
      </Metabolite>
      <Metabolite key="Metabolite_35" name="MastCells" simulationType="reactions" compartment="Compartment_1">
      </Metabolite>
      <Metabolite key="Metabolite_37" name="Total space" simulationType="fixed" compartment="Compartment_1">
      </Metabolite>
    </ListOfMetabolites>
    <ListOfReactions>
      <Reaction key="Reaction_0" name="R1_CRA_degradation" reversible="false" fast="false">
        <MiriamAnnotation>
<rdf:RDF xmlns:dcterms="http://purl.org/dc/terms/" xmlns:rdf="http://www.w3.org/1999/02/22-rdf-syntax-ns#">
  <rdf:Description rdf:about="#Reaction_0">
    <dcterms:created>
      <rdf:Description>
        <dcterms:W3CDTF>2014-06-07T10:55:03Z</dcterms:W3CDTF>
      </rdf:Description>
    </dcterms:created>
  </rdf:Description>
</rdf:RDF>
        </MiriamAnnotation>
        <ListOfSubstrates>
          <Substrate metabolite="Metabolite_1" stoichiometry="1"/>
          <Substrate metabolite="Metabolite_3" stoichiometry="1"/>
        </ListOfSubstrates>
        <ListOfProducts>
          <Product metabolite="Metabolite_3" stoichiometry="1"/>
        </ListOfProducts>
        <ListOfConstants>
          <Constant key="Parameter_4384" name="k1" value="0.0001"/>
        </ListOfConstants>
        <KineticLaw function="Function_13">
          <ListOfCallParameters>
            <CallParameter functionParameter="FunctionParameter_81">
              <SourceParameter reference="Parameter_4384"/>
            </CallParameter>
            <CallParameter functionParameter="FunctionParameter_79">
              <SourceParameter reference="Metabolite_1"/>
              <SourceParameter reference="Metabolite_3"/>
            </CallParameter>
          </ListOfCallParameters>
        </KineticLaw>
      </Reaction>
      <Reaction key="Reaction_1" name="R2_CRA_washout" reversible="false" fast="false">
        <MiriamAnnotation>
<rdf:RDF xmlns:dcterms="http://purl.org/dc/terms/" xmlns:rdf="http://www.w3.org/1999/02/22-rdf-syntax-ns#">
  <rdf:Description rdf:about="#Reaction_1">
    <dcterms:created>
      <rdf:Description>
        <dcterms:W3CDTF>2014-06-07T10:55:36Z</dcterms:W3CDTF>
      </rdf:Description>
    </dcterms:created>
  </rdf:Description>
</rdf:RDF>
        </MiriamAnnotation>
        <ListOfSubstrates>
          <Substrate metabolite="Metabolite_1" stoichiometry="1"/>
          <Substrate metabolite="Metabolite_5" stoichiometry="1"/>
        </ListOfSubstrates>
        <ListOfProducts>
          <Product metabolite="Metabolite_5" stoichiometry="1"/>
        </ListOfProducts>
        <ListOfConstants>
          <Constant key="Parameter_4383" name="k1" value="0.01"/>
        </ListOfConstants>
        <KineticLaw function="Function_13">
          <ListOfCallParameters>
            <CallParameter functionParameter="FunctionParameter_81">
              <SourceParameter reference="Parameter_4383"/>
            </CallParameter>
            <CallParameter functionParameter="FunctionParameter_79">
              <SourceParameter reference="Metabolite_1"/>
              <SourceParameter reference="Metabolite_5"/>
            </CallParameter>
          </ListOfCallParameters>
        </KineticLaw>
      </Reaction>
      <Reaction key="Reaction_2" name="R3_CRAinflux" reversible="false" fast="false">
        <MiriamAnnotation>
<rdf:RDF xmlns:dcterms="http://purl.org/dc/terms/" xmlns:rdf="http://www.w3.org/1999/02/22-rdf-syntax-ns#">
  <rdf:Description rdf:about="#Reaction_2">
    <dcterms:created>
      <rdf:Description>
        <dcterms:W3CDTF>2014-06-07T10:56:03Z</dcterms:W3CDTF>
      </rdf:Description>
    </dcterms:created>
  </rdf:Description>
</rdf:RDF>
        </MiriamAnnotation>
        <ListOfProducts>
          <Product metabolite="Metabolite_1" stoichiometry="1"/>
        </ListOfProducts>
        <ListOfConstants>
          <Constant key="Parameter_4382" name="v" value="25"/>
        </ListOfConstants>
        <KineticLaw function="Function_6">
          <ListOfCallParameters>
            <CallParameter functionParameter="FunctionParameter_49">
              <SourceParameter reference="Parameter_4382"/>
            </CallParameter>
          </ListOfCallParameters>
        </KineticLaw>
      </Reaction>
      <Reaction key="Reaction_3" name="R4_FLC_washout" reversible="false" fast="false">
        <MiriamAnnotation>
<rdf:RDF xmlns:dcterms="http://purl.org/dc/terms/" xmlns:rdf="http://www.w3.org/1999/02/22-rdf-syntax-ns#">
  <rdf:Description rdf:about="#Reaction_3">
    <dcterms:created>
      <rdf:Description>
        <dcterms:W3CDTF>2014-06-07T10:56:29Z</dcterms:W3CDTF>
      </rdf:Description>
    </dcterms:created>
  </rdf:Description>
</rdf:RDF>
        </MiriamAnnotation>
        <ListOfSubstrates>
          <Substrate metabolite="Metabolite_7" stoichiometry="1"/>
          <Substrate metabolite="Metabolite_5" stoichiometry="1"/>
        </ListOfSubstrates>
        <ListOfProducts>
          <Product metabolite="Metabolite_5" stoichiometry="1"/>
        </ListOfProducts>
        <ListOfConstants>
          <Constant key="Parameter_4381" name="k1" value="0.01"/>
        </ListOfConstants>
        <KineticLaw function="Function_13">
          <ListOfCallParameters>
            <CallParameter functionParameter="FunctionParameter_81">
              <SourceParameter reference="Parameter_4381"/>
            </CallParameter>
            <CallParameter functionParameter="FunctionParameter_79">
              <SourceParameter reference="Metabolite_7"/>
              <SourceParameter reference="Metabolite_5"/>
            </CallParameter>
          </ListOfCallParameters>
        </KineticLaw>
      </Reaction>
      <Reaction key="Reaction_4" name="R5_MMP7_washout" reversible="false" fast="false">
        <MiriamAnnotation>
<rdf:RDF xmlns:dcterms="http://purl.org/dc/terms/" xmlns:rdf="http://www.w3.org/1999/02/22-rdf-syntax-ns#">
  <rdf:Description rdf:about="#Reaction_4">
    <dcterms:created>
      <rdf:Description>
        <dcterms:W3CDTF>2014-06-07T10:56:56Z</dcterms:W3CDTF>
      </rdf:Description>
    </dcterms:created>
  </rdf:Description>
</rdf:RDF>
        </MiriamAnnotation>
        <ListOfSubstrates>
          <Substrate metabolite="Metabolite_9" stoichiometry="1"/>
          <Substrate metabolite="Metabolite_5" stoichiometry="1"/>
        </ListOfSubstrates>
        <ListOfProducts>
          <Product metabolite="Metabolite_5" stoichiometry="1"/>
        </ListOfProducts>
        <ListOfConstants>
          <Constant key="Parameter_4380" name="k1" value="0.01"/>
        </ListOfConstants>
        <KineticLaw function="Function_13">
          <ListOfCallParameters>
            <CallParameter functionParameter="FunctionParameter_81">
              <SourceParameter reference="Parameter_4380"/>
            </CallParameter>
            <CallParameter functionParameter="FunctionParameter_79">
              <SourceParameter reference="Metabolite_9"/>
              <SourceParameter reference="Metabolite_5"/>
            </CallParameter>
          </ListOfCallParameters>
        </KineticLaw>
      </Reaction>
      <Reaction key="Reaction_5" name="R6_MMP8_washout" reversible="false" fast="false">
        <MiriamAnnotation>
<rdf:RDF xmlns:dcterms="http://purl.org/dc/terms/" xmlns:rdf="http://www.w3.org/1999/02/22-rdf-syntax-ns#">
  <rdf:Description rdf:about="#Reaction_5">
    <dcterms:created>
      <rdf:Description>
        <dcterms:W3CDTF>2014-06-07T10:57:24Z</dcterms:W3CDTF>
      </rdf:Description>
    </dcterms:created>
  </rdf:Description>
</rdf:RDF>
        </MiriamAnnotation>
        <ListOfSubstrates>
          <Substrate metabolite="Metabolite_3" stoichiometry="1"/>
          <Substrate metabolite="Metabolite_5" stoichiometry="1"/>
        </ListOfSubstrates>
        <ListOfProducts>
          <Product metabolite="Metabolite_5" stoichiometry="1"/>
        </ListOfProducts>
        <ListOfConstants>
          <Constant key="Parameter_4379" name="k1" value="0.01"/>
        </ListOfConstants>
        <KineticLaw function="Function_13">
          <ListOfCallParameters>
            <CallParameter functionParameter="FunctionParameter_81">
              <SourceParameter reference="Parameter_4379"/>
            </CallParameter>
            <CallParameter functionParameter="FunctionParameter_79">
              <SourceParameter reference="Metabolite_3"/>
              <SourceParameter reference="Metabolite_5"/>
            </CallParameter>
          </ListOfCallParameters>
        </KineticLaw>
      </Reaction>
      <Reaction key="Reaction_6" name="R7_Protease_washout" reversible="false" fast="false">
        <MiriamAnnotation>
<rdf:RDF xmlns:dcterms="http://purl.org/dc/terms/" xmlns:rdf="http://www.w3.org/1999/02/22-rdf-syntax-ns#">
  <rdf:Description rdf:about="#Reaction_6">
    <dcterms:created>
      <rdf:Description>
        <dcterms:W3CDTF>2014-06-07T10:57:56Z</dcterms:W3CDTF>
      </rdf:Description>
    </dcterms:created>
  </rdf:Description>
</rdf:RDF>
        </MiriamAnnotation>
        <ListOfSubstrates>
          <Substrate metabolite="Metabolite_11" stoichiometry="1"/>
          <Substrate metabolite="Metabolite_5" stoichiometry="1"/>
        </ListOfSubstrates>
        <ListOfProducts>
          <Product metabolite="Metabolite_5" stoichiometry="1"/>
        </ListOfProducts>
        <ListOfConstants>
          <Constant key="Parameter_4378" name="k1" value="0.01"/>
        </ListOfConstants>
        <KineticLaw function="Function_13">
          <ListOfCallParameters>
            <CallParameter functionParameter="FunctionParameter_81">
              <SourceParameter reference="Parameter_4378"/>
            </CallParameter>
            <CallParameter functionParameter="FunctionParameter_79">
              <SourceParameter reference="Metabolite_11"/>
              <SourceParameter reference="Metabolite_5"/>
            </CallParameter>
          </ListOfCallParameters>
        </KineticLaw>
      </Reaction>
      <Reaction key="Reaction_7" name="R8_TNFalpha_washout" reversible="false" fast="false">
        <MiriamAnnotation>
<rdf:RDF xmlns:dcterms="http://purl.org/dc/terms/" xmlns:rdf="http://www.w3.org/1999/02/22-rdf-syntax-ns#">
  <rdf:Description rdf:about="#Reaction_7">
    <dcterms:created>
      <rdf:Description>
        <dcterms:W3CDTF>2014-06-07T10:58:16Z</dcterms:W3CDTF>
      </rdf:Description>
    </dcterms:created>
  </rdf:Description>
</rdf:RDF>
        </MiriamAnnotation>
        <ListOfSubstrates>
          <Substrate metabolite="Metabolite_23" stoichiometry="1"/>
          <Substrate metabolite="Metabolite_5" stoichiometry="1"/>
        </ListOfSubstrates>
        <ListOfProducts>
          <Product metabolite="Metabolite_5" stoichiometry="1"/>
        </ListOfProducts>
        <ListOfConstants>
          <Constant key="Parameter_4377" name="k1" value="0.01"/>
        </ListOfConstants>
        <KineticLaw function="Function_13">
          <ListOfCallParameters>
            <CallParameter functionParameter="FunctionParameter_81">
              <SourceParameter reference="Parameter_4377"/>
            </CallParameter>
            <CallParameter functionParameter="FunctionParameter_79">
              <SourceParameter reference="Metabolite_23"/>
              <SourceParameter reference="Metabolite_5"/>
            </CallParameter>
          </ListOfCallParameters>
        </KineticLaw>
      </Reaction>
      <Reaction key="Reaction_8" name="R9_FLC_production" reversible="false" fast="false">
        <MiriamAnnotation>
<rdf:RDF xmlns:dcterms="http://purl.org/dc/terms/" xmlns:rdf="http://www.w3.org/1999/02/22-rdf-syntax-ns#">
  <rdf:Description rdf:about="#Reaction_8">
    <dcterms:created>
      <rdf:Description>
        <dcterms:W3CDTF>2014-06-07T10:58:35Z</dcterms:W3CDTF>
      </rdf:Description>
    </dcterms:created>
  </rdf:Description>
</rdf:RDF>
        </MiriamAnnotation>
        <ListOfSubstrates>
          <Substrate metabolite="Metabolite_1" stoichiometry="1"/>
          <Substrate metabolite="Metabolite_13" stoichiometry="1"/>
        </ListOfSubstrates>
        <ListOfProducts>
          <Product metabolite="Metabolite_7" stoichiometry="1"/>
          <Product metabolite="Metabolite_1" stoichiometry="1"/>
          <Product metabolite="Metabolite_13" stoichiometry="1"/>
        </ListOfProducts>
        <ListOfConstants>
          <Constant key="Parameter_4376" name="k1" value="0.001"/>
        </ListOfConstants>
        <KineticLaw function="Function_40">
          <ListOfCallParameters>
            <CallParameter functionParameter="FunctionParameter_264">
              <SourceParameter reference="Parameter_4376"/>
            </CallParameter>
            <CallParameter functionParameter="FunctionParameter_254">
              <SourceParameter reference="Metabolite_1"/>
            </CallParameter>
            <CallParameter functionParameter="FunctionParameter_258">
              <SourceParameter reference="Metabolite_13"/>
            </CallParameter>
          </ListOfCallParameters>
        </KineticLaw>
      </Reaction>
      <Reaction key="Reaction_9" name="R10_drug_washout" reversible="false" fast="false">
        <MiriamAnnotation>
<rdf:RDF xmlns:dcterms="http://purl.org/dc/terms/" xmlns:rdf="http://www.w3.org/1999/02/22-rdf-syntax-ns#">
  <rdf:Description rdf:about="#Reaction_9">
    <dcterms:created>
      <rdf:Description>
        <dcterms:W3CDTF>2014-06-07T10:59:17Z</dcterms:W3CDTF>
      </rdf:Description>
    </dcterms:created>
  </rdf:Description>
</rdf:RDF>
        </MiriamAnnotation>
        <ListOfSubstrates>
          <Substrate metabolite="Metabolite_15" stoichiometry="1"/>
          <Substrate metabolite="Metabolite_5" stoichiometry="1"/>
        </ListOfSubstrates>
        <ListOfProducts>
          <Product metabolite="Metabolite_5" stoichiometry="1"/>
        </ListOfProducts>
        <ListOfConstants>
          <Constant key="Parameter_4375" name="k1" value="0.0001"/>
        </ListOfConstants>
        <KineticLaw function="Function_13">
          <ListOfCallParameters>
            <CallParameter functionParameter="FunctionParameter_81">
              <SourceParameter reference="Parameter_4375"/>
            </CallParameter>
            <CallParameter functionParameter="FunctionParameter_79">
              <SourceParameter reference="Metabolite_15"/>
              <SourceParameter reference="Metabolite_5"/>
            </CallParameter>
          </ListOfCallParameters>
        </KineticLaw>
      </Reaction>
      <Reaction key="Reaction_10" name="R11_FLC_drug_binding" reversible="true" fast="false">
        <MiriamAnnotation>
<rdf:RDF xmlns:dcterms="http://purl.org/dc/terms/" xmlns:rdf="http://www.w3.org/1999/02/22-rdf-syntax-ns#">
  <rdf:Description rdf:about="#Reaction_10">
    <dcterms:created>
      <rdf:Description>
        <dcterms:W3CDTF>2014-06-07T10:59:56Z</dcterms:W3CDTF>
      </rdf:Description>
    </dcterms:created>
  </rdf:Description>
</rdf:RDF>
        </MiriamAnnotation>
        <ListOfSubstrates>
          <Substrate metabolite="Metabolite_15" stoichiometry="1"/>
          <Substrate metabolite="Metabolite_7" stoichiometry="1"/>
        </ListOfSubstrates>
        <ListOfProducts>
          <Product metabolite="Metabolite_17" stoichiometry="1"/>
        </ListOfProducts>
        <ListOfConstants>
          <Constant key="Parameter_4374" name="k1" value="1e-005"/>
          <Constant key="Parameter_4373" name="k2" value="1e-005"/>
        </ListOfConstants>
        <KineticLaw function="Function_14">
          <ListOfCallParameters>
            <CallParameter functionParameter="FunctionParameter_62">
              <SourceParameter reference="Parameter_4374"/>
            </CallParameter>
            <CallParameter functionParameter="FunctionParameter_39">
              <SourceParameter reference="Metabolite_15"/>
              <SourceParameter reference="Metabolite_7"/>
            </CallParameter>
            <CallParameter functionParameter="FunctionParameter_67">
              <SourceParameter reference="Parameter_4373"/>
            </CallParameter>
            <CallParameter functionParameter="FunctionParameter_71">
              <SourceParameter reference="Metabolite_17"/>
            </CallParameter>
          </ListOfCallParameters>
        </KineticLaw>
      </Reaction>
      <Reaction key="Reaction_11" name="R12_FLC_drug_washout" reversible="false" fast="false">
        <MiriamAnnotation>
<rdf:RDF xmlns:dcterms="http://purl.org/dc/terms/" xmlns:rdf="http://www.w3.org/1999/02/22-rdf-syntax-ns#">
  <rdf:Description rdf:about="#Reaction_11">
    <dcterms:created>
      <rdf:Description>
        <dcterms:W3CDTF>2014-06-07T11:00:21Z</dcterms:W3CDTF>
      </rdf:Description>
    </dcterms:created>
  </rdf:Description>
</rdf:RDF>
        </MiriamAnnotation>
        <ListOfSubstrates>
          <Substrate metabolite="Metabolite_17" stoichiometry="1"/>
          <Substrate metabolite="Metabolite_5" stoichiometry="1"/>
        </ListOfSubstrates>
        <ListOfProducts>
          <Product metabolite="Metabolite_5" stoichiometry="1"/>
        </ListOfProducts>
        <ListOfConstants>
          <Constant key="Parameter_4372" name="k1" value="0.0001"/>
        </ListOfConstants>
        <KineticLaw function="Function_13">
          <ListOfCallParameters>
            <CallParameter functionParameter="FunctionParameter_81">
              <SourceParameter reference="Parameter_4372"/>
            </CallParameter>
            <CallParameter functionParameter="FunctionParameter_79">
              <SourceParameter reference="Metabolite_17"/>
              <SourceParameter reference="Metabolite_5"/>
            </CallParameter>
          </ListOfCallParameters>
        </KineticLaw>
      </Reaction>
      <Reaction key="Reaction_12" name="R13_CRA_Secretion_DyingFibr" reversible="false" fast="false">
        <MiriamAnnotation>
<rdf:RDF xmlns:dcterms="http://purl.org/dc/terms/" xmlns:rdf="http://www.w3.org/1999/02/22-rdf-syntax-ns#">
  <rdf:Description rdf:about="#Reaction_12">
    <dcterms:created>
      <rdf:Description>
        <dcterms:W3CDTF>2014-06-07T11:00:46Z</dcterms:W3CDTF>
      </rdf:Description>
    </dcterms:created>
  </rdf:Description>
</rdf:RDF>
        </MiriamAnnotation>
        <ListOfSubstrates>
          <Substrate metabolite="Metabolite_19" stoichiometry="1"/>
        </ListOfSubstrates>
        <ListOfProducts>
          <Product metabolite="Metabolite_1" stoichiometry="1"/>
        </ListOfProducts>
        <ListOfConstants>
          <Constant key="Parameter_4371" name="k1" value="0.001"/>
        </ListOfConstants>
        <KineticLaw function="Function_13">
          <ListOfCallParameters>
            <CallParameter functionParameter="FunctionParameter_81">
              <SourceParameter reference="Parameter_4371"/>
            </CallParameter>
            <CallParameter functionParameter="FunctionParameter_79">
              <SourceParameter reference="Metabolite_19"/>
            </CallParameter>
          </ListOfCallParameters>
        </KineticLaw>
      </Reaction>
      <Reaction key="Reaction_13" name="R14_CRAClipOffHealthyFibr" reversible="false" fast="false">
        <MiriamAnnotation>
<rdf:RDF xmlns:dcterms="http://purl.org/dc/terms/" xmlns:rdf="http://www.w3.org/1999/02/22-rdf-syntax-ns#">
  <rdf:Description rdf:about="#Reaction_13">
    <dcterms:created>
      <rdf:Description>
        <dcterms:W3CDTF>2014-06-07T11:01:11Z</dcterms:W3CDTF>
      </rdf:Description>
    </dcterms:created>
  </rdf:Description>
</rdf:RDF>
        </MiriamAnnotation>
        <ListOfSubstrates>
          <Substrate metabolite="Metabolite_21" stoichiometry="1"/>
          <Substrate metabolite="Metabolite_9" stoichiometry="1"/>
        </ListOfSubstrates>
        <ListOfProducts>
          <Product metabolite="Metabolite_1" stoichiometry="1"/>
          <Product metabolite="Metabolite_9" stoichiometry="1"/>
          <Product metabolite="Metabolite_21" stoichiometry="1"/>
        </ListOfProducts>
        <ListOfConstants>
          <Constant key="Parameter_4370" name="k1" value="1e-005"/>
        </ListOfConstants>
        <KineticLaw function="Function_41">
          <ListOfCallParameters>
            <CallParameter functionParameter="FunctionParameter_265">
              <SourceParameter reference="Parameter_4370"/>
            </CallParameter>
            <CallParameter functionParameter="FunctionParameter_262">
              <SourceParameter reference="Metabolite_21"/>
            </CallParameter>
            <CallParameter functionParameter="FunctionParameter_267">
              <SourceParameter reference="Metabolite_9"/>
            </CallParameter>
          </ListOfCallParameters>
        </KineticLaw>
      </Reaction>
      <Reaction key="Reaction_14" name="R15_DyingFibroblast_death" reversible="false" fast="false">
        <MiriamAnnotation>
<rdf:RDF xmlns:dcterms="http://purl.org/dc/terms/" xmlns:rdf="http://www.w3.org/1999/02/22-rdf-syntax-ns#">
  <rdf:Description rdf:about="#Reaction_14">
    <dcterms:created>
      <rdf:Description>
        <dcterms:W3CDTF>2014-06-07T11:02:02Z</dcterms:W3CDTF>
      </rdf:Description>
    </dcterms:created>
  </rdf:Description>
</rdf:RDF>
        </MiriamAnnotation>
        <ListOfSubstrates>
          <Substrate metabolite="Metabolite_19" stoichiometry="1"/>
        </ListOfSubstrates>
        <ListOfConstants>
          <Constant key="Parameter_4369" name="k1" value="0.2"/>
        </ListOfConstants>
        <KineticLaw function="Function_13">
          <ListOfCallParameters>
            <CallParameter functionParameter="FunctionParameter_81">
              <SourceParameter reference="Parameter_4369"/>
            </CallParameter>
            <CallParameter functionParameter="FunctionParameter_79">
              <SourceParameter reference="Metabolite_19"/>
            </CallParameter>
          </ListOfCallParameters>
        </KineticLaw>
      </Reaction>
      <Reaction key="Reaction_15" name="R16_Healthy_to_Dying_fibroblast" reversible="false" fast="false">
        <MiriamAnnotation>
<rdf:RDF xmlns:dcterms="http://purl.org/dc/terms/" xmlns:rdf="http://www.w3.org/1999/02/22-rdf-syntax-ns#">
  <rdf:Description rdf:about="#Reaction_15">
    <dcterms:created>
      <rdf:Description>
        <dcterms:W3CDTF>2014-06-07T11:02:21Z</dcterms:W3CDTF>
      </rdf:Description>
    </dcterms:created>
  </rdf:Description>
</rdf:RDF>
        </MiriamAnnotation>
        <ListOfSubstrates>
          <Substrate metabolite="Metabolite_21" stoichiometry="1"/>
          <Substrate metabolite="Metabolite_23" stoichiometry="1"/>
        </ListOfSubstrates>
        <ListOfProducts>
          <Product metabolite="Metabolite_19" stoichiometry="1"/>
          <Product metabolite="Metabolite_23" stoichiometry="1"/>
        </ListOfProducts>
        <ListOfConstants>
          <Constant key="Parameter_4368" name="k1" value="0.0005"/>
        </ListOfConstants>
        <KineticLaw function="Function_13">
          <ListOfCallParameters>
            <CallParameter functionParameter="FunctionParameter_81">
              <SourceParameter reference="Parameter_4368"/>
            </CallParameter>
            <CallParameter functionParameter="FunctionParameter_79">
              <SourceParameter reference="Metabolite_21"/>
              <SourceParameter reference="Metabolite_23"/>
            </CallParameter>
          </ListOfCallParameters>
        </KineticLaw>
      </Reaction>
      <Reaction key="Reaction_16" name="R17_HealthyBacteriaProduction" reversible="false" fast="false">
        <MiriamAnnotation>
<rdf:RDF xmlns:dcterms="http://purl.org/dc/terms/" xmlns:rdf="http://www.w3.org/1999/02/22-rdf-syntax-ns#">
  <rdf:Description rdf:about="#Reaction_16">
    <dcterms:created>
      <rdf:Description>
        <dcterms:W3CDTF>2014-06-07T11:02:55Z</dcterms:W3CDTF>
      </rdf:Description>
    </dcterms:created>
  </rdf:Description>
</rdf:RDF>
        </MiriamAnnotation>
        <ListOfSubstrates>
          <Substrate metabolite="Metabolite_25" stoichiometry="1"/>
        </ListOfSubstrates>
        <ListOfProducts>
          <Product metabolite="Metabolite_25" stoichiometry="2"/>
        </ListOfProducts>
        <ListOfConstants>
          <Constant key="Parameter_4367" name="k1" value="0.01"/>
        </ListOfConstants>
        <KineticLaw function="Function_13">
          <ListOfCallParameters>
            <CallParameter functionParameter="FunctionParameter_81">
              <SourceParameter reference="Parameter_4367"/>
            </CallParameter>
            <CallParameter functionParameter="FunctionParameter_79">
              <SourceParameter reference="Metabolite_25"/>
            </CallParameter>
          </ListOfCallParameters>
        </KineticLaw>
      </Reaction>
      <Reaction key="Reaction_17" name="R18_HealthyFibProduction" reversible="false" fast="false">
        <MiriamAnnotation>
<rdf:RDF xmlns:dcterms="http://purl.org/dc/terms/" xmlns:rdf="http://www.w3.org/1999/02/22-rdf-syntax-ns#">
  <rdf:Description rdf:about="#Reaction_17">
    <dcterms:created>
      <rdf:Description>
        <dcterms:W3CDTF>2014-06-07T11:03:33Z</dcterms:W3CDTF>
      </rdf:Description>
    </dcterms:created>
  </rdf:Description>
</rdf:RDF>
        </MiriamAnnotation>
        <ListOfSubstrates>
          <Substrate metabolite="Metabolite_27" stoichiometry="1"/>
          <Substrate metabolite="Metabolite_21" stoichiometry="1"/>
        </ListOfSubstrates>
        <ListOfProducts>
          <Product metabolite="Metabolite_21" stoichiometry="2"/>
        </ListOfProducts>
        <ListOfConstants>
          <Constant key="Parameter_4366" name="k1" value="4.85e-007"/>
        </ListOfConstants>
        <KineticLaw function="Function_13">
          <ListOfCallParameters>
            <CallParameter functionParameter="FunctionParameter_81">
              <SourceParameter reference="Parameter_4366"/>
            </CallParameter>
            <CallParameter functionParameter="FunctionParameter_79">
              <SourceParameter reference="Metabolite_27"/>
              <SourceParameter reference="Metabolite_21"/>
            </CallParameter>
          </ListOfCallParameters>
        </KineticLaw>
      </Reaction>
      <Reaction key="Reaction_18" name="R19_MMP7_release_HealthyFibr" reversible="false" fast="false">
        <MiriamAnnotation>
<rdf:RDF xmlns:dcterms="http://purl.org/dc/terms/" xmlns:rdf="http://www.w3.org/1999/02/22-rdf-syntax-ns#">
  <rdf:Description rdf:about="#Reaction_18">
    <dcterms:created>
      <rdf:Description>
        <dcterms:W3CDTF>2014-06-07T11:04:06Z</dcterms:W3CDTF>
      </rdf:Description>
    </dcterms:created>
  </rdf:Description>
</rdf:RDF>
        </MiriamAnnotation>
        <ListOfSubstrates>
          <Substrate metabolite="Metabolite_21" stoichiometry="1"/>
        </ListOfSubstrates>
        <ListOfProducts>
          <Product metabolite="Metabolite_21" stoichiometry="1"/>
          <Product metabolite="Metabolite_9" stoichiometry="1"/>
        </ListOfProducts>
        <ListOfConstants>
          <Constant key="Parameter_4365" name="k1" value="0.001"/>
        </ListOfConstants>
        <KineticLaw function="Function_13">
          <ListOfCallParameters>
            <CallParameter functionParameter="FunctionParameter_81">
              <SourceParameter reference="Parameter_4365"/>
            </CallParameter>
            <CallParameter functionParameter="FunctionParameter_79">
              <SourceParameter reference="Metabolite_21"/>
            </CallParameter>
          </ListOfCallParameters>
        </KineticLaw>
      </Reaction>
      <Reaction key="Reaction_19" name="R20_MMP8_release_HealthyFibr " reversible="false" fast="false">
        <MiriamAnnotation>
<rdf:RDF xmlns:dcterms="http://purl.org/dc/terms/" xmlns:rdf="http://www.w3.org/1999/02/22-rdf-syntax-ns#">
  <rdf:Description rdf:about="#Reaction_19">
    <dcterms:created>
      <rdf:Description>
        <dcterms:W3CDTF>2014-06-07T11:04:32Z</dcterms:W3CDTF>
      </rdf:Description>
    </dcterms:created>
  </rdf:Description>
</rdf:RDF>
        </MiriamAnnotation>
        <ListOfSubstrates>
          <Substrate metabolite="Metabolite_21" stoichiometry="1"/>
        </ListOfSubstrates>
        <ListOfProducts>
          <Product metabolite="Metabolite_21" stoichiometry="1"/>
          <Product metabolite="Metabolite_3" stoichiometry="100"/>
        </ListOfProducts>
        <ListOfConstants>
          <Constant key="Parameter_4364" name="k1" value="0.1"/>
        </ListOfConstants>
        <KineticLaw function="Function_13">
          <ListOfCallParameters>
            <CallParameter functionParameter="FunctionParameter_81">
              <SourceParameter reference="Parameter_4364"/>
            </CallParameter>
            <CallParameter functionParameter="FunctionParameter_79">
              <SourceParameter reference="Metabolite_21"/>
            </CallParameter>
          </ListOfCallParameters>
        </KineticLaw>
      </Reaction>
      <Reaction key="Reaction_20" name="R21_Healthy_to_Dying_Bacteria" reversible="false" fast="false">
        <MiriamAnnotation>
<rdf:RDF xmlns:dcterms="http://purl.org/dc/terms/" xmlns:rdf="http://www.w3.org/1999/02/22-rdf-syntax-ns#">
  <rdf:Description rdf:about="#Reaction_20">
    <dcterms:created>
      <rdf:Description>
        <dcterms:W3CDTF>2014-06-07T11:05:05Z</dcterms:W3CDTF>
      </rdf:Description>
    </dcterms:created>
  </rdf:Description>
</rdf:RDF>
        </MiriamAnnotation>
        <ListOfSubstrates>
          <Substrate metabolite="Metabolite_25" stoichiometry="1"/>
          <Substrate metabolite="Metabolite_11" stoichiometry="1"/>
        </ListOfSubstrates>
        <ListOfProducts>
          <Product metabolite="Metabolite_29" stoichiometry="1"/>
          <Product metabolite="Metabolite_11" stoichiometry="1"/>
        </ListOfProducts>
        <ListOfConstants>
          <Constant key="Parameter_4363" name="k1" value="0.005"/>
        </ListOfConstants>
        <KineticLaw function="Function_13">
          <ListOfCallParameters>
            <CallParameter functionParameter="FunctionParameter_81">
              <SourceParameter reference="Parameter_4363"/>
            </CallParameter>
            <CallParameter functionParameter="FunctionParameter_79">
              <SourceParameter reference="Metabolite_25"/>
              <SourceParameter reference="Metabolite_11"/>
            </CallParameter>
          </ListOfCallParameters>
        </KineticLaw>
      </Reaction>
      <Reaction key="Reaction_21" name="R22_CRA_binding" reversible="true" fast="false">
        <MiriamAnnotation>
<rdf:RDF xmlns:dcterms="http://purl.org/dc/terms/" xmlns:rdf="http://www.w3.org/1999/02/22-rdf-syntax-ns#">
  <rdf:Description rdf:about="#Reaction_21">
    <dcterms:created>
      <rdf:Description>
        <dcterms:W3CDTF>2014-06-07T11:05:54Z</dcterms:W3CDTF>
      </rdf:Description>
    </dcterms:created>
  </rdf:Description>
</rdf:RDF>
        </MiriamAnnotation>
        <ListOfSubstrates>
          <Substrate metabolite="Metabolite_31" stoichiometry="1"/>
          <Substrate metabolite="Metabolite_1" stoichiometry="1"/>
        </ListOfSubstrates>
        <ListOfProducts>
          <Product metabolite="Metabolite_33" stoichiometry="1"/>
        </ListOfProducts>
        <ListOfConstants>
          <Constant key="Parameter_4362" name="k1" value="0.1"/>
          <Constant key="Parameter_4361" name="k2" value="0.1"/>
        </ListOfConstants>
        <KineticLaw function="Function_14">
          <ListOfCallParameters>
            <CallParameter functionParameter="FunctionParameter_62">
              <SourceParameter reference="Parameter_4362"/>
            </CallParameter>
            <CallParameter functionParameter="FunctionParameter_39">
              <SourceParameter reference="Metabolite_31"/>
              <SourceParameter reference="Metabolite_1"/>
            </CallParameter>
            <CallParameter functionParameter="FunctionParameter_67">
              <SourceParameter reference="Parameter_4361"/>
            </CallParameter>
            <CallParameter functionParameter="FunctionParameter_71">
              <SourceParameter reference="Metabolite_33"/>
            </CallParameter>
          </ListOfCallParameters>
        </KineticLaw>
      </Reaction>
      <Reaction key="Reaction_22" name="R23_FLC_binding" reversible="true" fast="false">
        <MiriamAnnotation>
<rdf:RDF xmlns:dcterms="http://purl.org/dc/terms/" xmlns:rdf="http://www.w3.org/1999/02/22-rdf-syntax-ns#">
  <rdf:Description rdf:about="#Reaction_22">
    <dcterms:created>
      <rdf:Description>
        <dcterms:W3CDTF>2014-06-07T11:06:22Z</dcterms:W3CDTF>
      </rdf:Description>
    </dcterms:created>
  </rdf:Description>
</rdf:RDF>
        </MiriamAnnotation>
        <ListOfSubstrates>
          <Substrate metabolite="Metabolite_7" stoichiometry="1"/>
          <Substrate metabolite="Metabolite_35" stoichiometry="1"/>
        </ListOfSubstrates>
        <ListOfProducts>
          <Product metabolite="Metabolite_31" stoichiometry="1"/>
        </ListOfProducts>
        <ListOfConstants>
          <Constant key="Parameter_4360" name="k1" value="0.1"/>
          <Constant key="Parameter_4359" name="k2" value="0.1"/>
        </ListOfConstants>
        <KineticLaw function="Function_14">
          <ListOfCallParameters>
            <CallParameter functionParameter="FunctionParameter_62">
              <SourceParameter reference="Parameter_4360"/>
            </CallParameter>
            <CallParameter functionParameter="FunctionParameter_39">
              <SourceParameter reference="Metabolite_7"/>
              <SourceParameter reference="Metabolite_35"/>
            </CallParameter>
            <CallParameter functionParameter="FunctionParameter_67">
              <SourceParameter reference="Parameter_4359"/>
            </CallParameter>
            <CallParameter functionParameter="FunctionParameter_71">
              <SourceParameter reference="Metabolite_31"/>
            </CallParameter>
          </ListOfCallParameters>
        </KineticLaw>
      </Reaction>
      <Reaction key="Reaction_23" name="R24_TNFalpha_production" reversible="false" fast="false">
        <MiriamAnnotation>
<rdf:RDF xmlns:dcterms="http://purl.org/dc/terms/" xmlns:rdf="http://www.w3.org/1999/02/22-rdf-syntax-ns#">
  <rdf:Description rdf:about="#Reaction_23">
    <dcterms:created>
      <rdf:Description>
        <dcterms:W3CDTF>2014-06-07T11:07:29Z</dcterms:W3CDTF>
      </rdf:Description>
    </dcterms:created>
  </rdf:Description>
</rdf:RDF>
        </MiriamAnnotation>
        <ListOfSubstrates>
          <Substrate metabolite="Metabolite_33" stoichiometry="1"/>
        </ListOfSubstrates>
        <ListOfProducts>
          <Product metabolite="Metabolite_23" stoichiometry="1"/>
          <Product metabolite="Metabolite_33" stoichiometry="1"/>
        </ListOfProducts>
        <ListOfConstants>
          <Constant key="Parameter_4358" name="k1" value="5"/>
        </ListOfConstants>
        <KineticLaw function="Function_13">
          <ListOfCallParameters>
            <CallParameter functionParameter="FunctionParameter_81">
              <SourceParameter reference="Parameter_4358"/>
            </CallParameter>
            <CallParameter functionParameter="FunctionParameter_79">
              <SourceParameter reference="Metabolite_33"/>
            </CallParameter>
          </ListOfCallParameters>
        </KineticLaw>
      </Reaction>
      <Reaction key="Reaction_24" name="R25_Protease_production" reversible="false" fast="false">
        <MiriamAnnotation>
<rdf:RDF xmlns:dcterms="http://purl.org/dc/terms/" xmlns:rdf="http://www.w3.org/1999/02/22-rdf-syntax-ns#">
  <rdf:Description rdf:about="#Reaction_24">
    <dcterms:created>
      <rdf:Description>
        <dcterms:W3CDTF>2014-06-07T11:08:09Z</dcterms:W3CDTF>
      </rdf:Description>
    </dcterms:created>
  </rdf:Description>
</rdf:RDF>
        </MiriamAnnotation>
        <ListOfSubstrates>
          <Substrate metabolite="Metabolite_33" stoichiometry="1"/>
        </ListOfSubstrates>
        <ListOfProducts>
          <Product metabolite="Metabolite_11" stoichiometry="1"/>
          <Product metabolite="Metabolite_33" stoichiometry="1"/>
        </ListOfProducts>
        <ListOfConstants>
          <Constant key="Parameter_4357" name="k1" value="65"/>
        </ListOfConstants>
        <KineticLaw function="Function_13">
          <ListOfCallParameters>
            <CallParameter functionParameter="FunctionParameter_81">
              <SourceParameter reference="Parameter_4357"/>
            </CallParameter>
            <CallParameter functionParameter="FunctionParameter_79">
              <SourceParameter reference="Metabolite_33"/>
            </CallParameter>
          </ListOfCallParameters>
        </KineticLaw>
      </Reaction>
      <Reaction key="Reaction_25" name="R26_DyingBacteria secrete CRA" reversible="false" fast="false">
        <MiriamAnnotation>
<rdf:RDF xmlns:dcterms="http://purl.org/dc/terms/" xmlns:rdf="http://www.w3.org/1999/02/22-rdf-syntax-ns#">
  <rdf:Description rdf:about="#Reaction_25">
    <dcterms:created>
      <rdf:Description>
        <dcterms:W3CDTF>2015-01-22T16:10:39Z</dcterms:W3CDTF>
      </rdf:Description>
    </dcterms:created>
  </rdf:Description>
</rdf:RDF>
        </MiriamAnnotation>
        <ListOfSubstrates>
          <Substrate metabolite="Metabolite_29" stoichiometry="1"/>
        </ListOfSubstrates>
        <ListOfProducts>
          <Product metabolite="Metabolite_1" stoichiometry="1000"/>
        </ListOfProducts>
        <ListOfConstants>
          <Constant key="Parameter_4356" name="k1" value="10"/>
        </ListOfConstants>
        <KineticLaw function="Function_13">
          <ListOfCallParameters>
            <CallParameter functionParameter="FunctionParameter_81">
              <SourceParameter reference="Parameter_4356"/>
            </CallParameter>
            <CallParameter functionParameter="FunctionParameter_79">
              <SourceParameter reference="Metabolite_29"/>
            </CallParameter>
          </ListOfCallParameters>
        </KineticLaw>
      </Reaction>
      <Reaction key="Reaction_26" name="R27_Dyingbacteria die" reversible="false" fast="false">
        <MiriamAnnotation>
<rdf:RDF xmlns:dcterms="http://purl.org/dc/terms/" xmlns:rdf="http://www.w3.org/1999/02/22-rdf-syntax-ns#">
  <rdf:Description rdf:about="#Reaction_26">
    <dcterms:created>
      <rdf:Description>
        <dcterms:W3CDTF>2015-01-22T16:11:01Z</dcterms:W3CDTF>
      </rdf:Description>
    </dcterms:created>
  </rdf:Description>
</rdf:RDF>
        </MiriamAnnotation>
        <ListOfSubstrates>
          <Substrate metabolite="Metabolite_29" stoichiometry="1"/>
        </ListOfSubstrates>
        <ListOfConstants>
          <Constant key="Parameter_4355" name="k1" value="0.1"/>
        </ListOfConstants>
        <KineticLaw function="Function_13">
          <ListOfCallParameters>
            <CallParameter functionParameter="FunctionParameter_81">
              <SourceParameter reference="Parameter_4355"/>
            </CallParameter>
            <CallParameter functionParameter="FunctionParameter_79">
              <SourceParameter reference="Metabolite_29"/>
            </CallParameter>
          </ListOfCallParameters>
        </KineticLaw>
      </Reaction>
    </ListOfReactions>
    <ListOfModelParameterSets activeSet="ModelParameterSet_1">
      <ModelParameterSet key="ModelParameterSet_1" name="Initial State">
        <ModelParameterGroup cn="String=Initial Time" type="Group">
          <ModelParameter cn="CN=Root,Model=Chronic case" value="0" type="Model" simulationType="time"/>
        </ModelParameterGroup>
        <ModelParameterGroup cn="String=Initial Compartment Sizes" type="Group">
          <ModelParameter cn="CN=Root,Model=Chronic case,Vector=Compartments[compartment]" value="1" type="Compartment" simulationType="fixed"/>
        </ModelParameterGroup>
        <ModelParameterGroup cn="String=Initial Species Values" type="Group">
          <ModelParameter cn="CN=Root,Model=Chronic case,Vector=Compartments[compartment],Vector=Metabolites[CRA]" value="1806642537000" type="Species" simulationType="reactions"/>
          <ModelParameter cn="CN=Root,Model=Chronic case,Vector=Compartments[compartment],Vector=Metabolites[MMP8]" value="0" type="Species" simulationType="reactions"/>
          <ModelParameter cn="CN=Root,Model=Chronic case,Vector=Compartments[compartment],Vector=Metabolites[washout]" value="602214179" type="Species" simulationType="reactions"/>
          <ModelParameter cn="CN=Root,Model=Chronic case,Vector=Compartments[compartment],Vector=Metabolites[FLC]" value="180664253700" type="Species" simulationType="reactions"/>
          <ModelParameter cn="CN=Root,Model=Chronic case,Vector=Compartments[compartment],Vector=Metabolites[MMP7]" value="0" type="Species" simulationType="reactions"/>
          <ModelParameter cn="CN=Root,Model=Chronic case,Vector=Compartments[compartment],Vector=Metabolites[Protease]" value="391308494990.1977" type="Species" simulationType="reactions"/>
          <ModelParameter cn="CN=Root,Model=Chronic case,Vector=Compartments[compartment],Vector=Metabolites[Bcells]" value="602214179" type="Species" simulationType="fixed"/>
          <ModelParameter cn="CN=Root,Model=Chronic case,Vector=Compartments[compartment],Vector=Metabolites[drug]" value="0" type="Species" simulationType="fixed"/>
          <ModelParameter cn="CN=Root,Model=Chronic case,Vector=Compartments[compartment],Vector=Metabolites[FLC_drug]" value="0" type="Species" simulationType="fixed"/>
          <ModelParameter cn="CN=Root,Model=Chronic case,Vector=Compartments[compartment],Vector=Metabolites[DyingFibr]" value="0" type="Species" simulationType="fixed"/>
          <ModelParameter cn="CN=Root,Model=Chronic case,Vector=Compartments[compartment],Vector=Metabolites[HealthyFibr]" value="0" type="Species" simulationType="fixed"/>
          <ModelParameter cn="CN=Root,Model=Chronic case,Vector=Compartments[compartment],Vector=Metabolites[TNFalpha]" value="30100653460.78443" type="Species" simulationType="reactions"/>
          <ModelParameter cn="CN=Root,Model=Chronic case,Vector=Compartments[compartment],Vector=Metabolites[HealthyBacteria]" value="0" type="Species" simulationType="fixed"/>
          <ModelParameter cn="CN=Root,Model=Chronic case,Vector=Compartments[compartment],Vector=Metabolites[free_space]" value="602214179000" type="Species" simulationType="assignment"/>
          <ModelParameter cn="CN=Root,Model=Chronic case,Vector=Compartments[compartment],Vector=Metabolites[DyingBacteria]" value="0" type="Species" simulationType="fixed"/>
          <ModelParameter cn="CN=Root,Model=Chronic case,Vector=Compartments[compartment],Vector=Metabolites[MastCells_FLC]" value="20067.10230718962" type="Species" simulationType="reactions"/>
          <ModelParameter cn="CN=Root,Model=Chronic case,Vector=Compartments[compartment],Vector=Metabolites[MastCells_FLC_CRA]" value="60201306.92156888" type="Species" simulationType="reactions"/>
          <ModelParameter cn="CN=Root,Model=Chronic case,Vector=Compartments[compartment],Vector=Metabolites[MastCells]" value="66.89034102396541" type="Species" simulationType="reactions"/>
          <ModelParameter cn="CN=Root,Model=Chronic case,Vector=Compartments[compartment],Vector=Metabolites[Total space]" value="602214179000" type="Species" simulationType="fixed"/>
        </ModelParameterGroup>
        <ModelParameterGroup cn="String=Initial Global Quantities" type="Group">
        </ModelParameterGroup>
        <ModelParameterGroup cn="String=Kinetic Parameters" type="Group">
          <ModelParameterGroup cn="CN=Root,Model=Chronic case,Vector=Reactions[R1_CRA_degradation]" type="Reaction">
            <ModelParameter cn="CN=Root,Model=Chronic case,Vector=Reactions[R1_CRA_degradation],ParameterGroup=Parameters,Parameter=k1" value="0.0001" type="ReactionParameter" simulationType="fixed"/>
          </ModelParameterGroup>
          <ModelParameterGroup cn="CN=Root,Model=Chronic case,Vector=Reactions[R2_CRA_washout]" type="Reaction">
            <ModelParameter cn="CN=Root,Model=Chronic case,Vector=Reactions[R2_CRA_washout],ParameterGroup=Parameters,Parameter=k1" value="0.01" type="ReactionParameter" simulationType="fixed"/>
          </ModelParameterGroup>
          <ModelParameterGroup cn="CN=Root,Model=Chronic case,Vector=Reactions[R3_CRAinflux]" type="Reaction">
            <ModelParameter cn="CN=Root,Model=Chronic case,Vector=Reactions[R3_CRAinflux],ParameterGroup=Parameters,Parameter=v" value="25" type="ReactionParameter" simulationType="fixed"/>
          </ModelParameterGroup>
          <ModelParameterGroup cn="CN=Root,Model=Chronic case,Vector=Reactions[R4_FLC_washout]" type="Reaction">
            <ModelParameter cn="CN=Root,Model=Chronic case,Vector=Reactions[R4_FLC_washout],ParameterGroup=Parameters,Parameter=k1" value="0.01" type="ReactionParameter" simulationType="fixed"/>
          </ModelParameterGroup>
          <ModelParameterGroup cn="CN=Root,Model=Chronic case,Vector=Reactions[R5_MMP7_washout]" type="Reaction">
            <ModelParameter cn="CN=Root,Model=Chronic case,Vector=Reactions[R5_MMP7_washout],ParameterGroup=Parameters,Parameter=k1" value="0.01" type="ReactionParameter" simulationType="fixed"/>
          </ModelParameterGroup>
          <ModelParameterGroup cn="CN=Root,Model=Chronic case,Vector=Reactions[R6_MMP8_washout]" type="Reaction">
            <ModelParameter cn="CN=Root,Model=Chronic case,Vector=Reactions[R6_MMP8_washout],ParameterGroup=Parameters,Parameter=k1" value="0.01" type="ReactionParameter" simulationType="fixed"/>
          </ModelParameterGroup>
          <ModelParameterGroup cn="CN=Root,Model=Chronic case,Vector=Reactions[R7_Protease_washout]" type="Reaction">
            <ModelParameter cn="CN=Root,Model=Chronic case,Vector=Reactions[R7_Protease_washout],ParameterGroup=Parameters,Parameter=k1" value="0.01" type="ReactionParameter" simulationType="fixed"/>
          </ModelParameterGroup>
          <ModelParameterGroup cn="CN=Root,Model=Chronic case,Vector=Reactions[R8_TNFalpha_washout]" type="Reaction">
            <ModelParameter cn="CN=Root,Model=Chronic case,Vector=Reactions[R8_TNFalpha_washout],ParameterGroup=Parameters,Parameter=k1" value="0.01" type="ReactionParameter" simulationType="fixed"/>
          </ModelParameterGroup>
          <ModelParameterGroup cn="CN=Root,Model=Chronic case,Vector=Reactions[R9_FLC_production]" type="Reaction">
            <ModelParameter cn="CN=Root,Model=Chronic case,Vector=Reactions[R9_FLC_production],ParameterGroup=Parameters,Parameter=k1" value="0.001" type="ReactionParameter" simulationType="fixed"/>
          </ModelParameterGroup>
          <ModelParameterGroup cn="CN=Root,Model=Chronic case,Vector=Reactions[R10_drug_washout]" type="Reaction">
            <ModelParameter cn="CN=Root,Model=Chronic case,Vector=Reactions[R10_drug_washout],ParameterGroup=Parameters,Parameter=k1" value="0.0001" type="ReactionParameter" simulationType="fixed"/>
          </ModelParameterGroup>
          <ModelParameterGroup cn="CN=Root,Model=Chronic case,Vector=Reactions[R11_FLC_drug_binding]" type="Reaction">
            <ModelParameter cn="CN=Root,Model=Chronic case,Vector=Reactions[R11_FLC_drug_binding],ParameterGroup=Parameters,Parameter=k1" value="1e-005" type="ReactionParameter" simulationType="fixed"/>
            <ModelParameter cn="CN=Root,Model=Chronic case,Vector=Reactions[R11_FLC_drug_binding],ParameterGroup=Parameters,Parameter=k2" value="1e-005" type="ReactionParameter" simulationType="fixed"/>
          </ModelParameterGroup>
          <ModelParameterGroup cn="CN=Root,Model=Chronic case,Vector=Reactions[R12_FLC_drug_washout]" type="Reaction">
            <ModelParameter cn="CN=Root,Model=Chronic case,Vector=Reactions[R12_FLC_drug_washout],ParameterGroup=Parameters,Parameter=k1" value="0.0001" type="ReactionParameter" simulationType="fixed"/>
          </ModelParameterGroup>
          <ModelParameterGroup cn="CN=Root,Model=Chronic case,Vector=Reactions[R13_CRA_Secretion_DyingFibr]" type="Reaction">
            <ModelParameter cn="CN=Root,Model=Chronic case,Vector=Reactions[R13_CRA_Secretion_DyingFibr],ParameterGroup=Parameters,Parameter=k1" value="0.001" type="ReactionParameter" simulationType="fixed"/>
          </ModelParameterGroup>
          <ModelParameterGroup cn="CN=Root,Model=Chronic case,Vector=Reactions[R14_CRAClipOffHealthyFibr]" type="Reaction">
            <ModelParameter cn="CN=Root,Model=Chronic case,Vector=Reactions[R14_CRAClipOffHealthyFibr],ParameterGroup=Parameters,Parameter=k1" value="1e-005" type="ReactionParameter" simulationType="fixed"/>
          </ModelParameterGroup>
          <ModelParameterGroup cn="CN=Root,Model=Chronic case,Vector=Reactions[R15_DyingFibroblast_death]" type="Reaction">
            <ModelParameter cn="CN=Root,Model=Chronic case,Vector=Reactions[R15_DyingFibroblast_death],ParameterGroup=Parameters,Parameter=k1" value="0.2" type="ReactionParameter" simulationType="fixed"/>
          </ModelParameterGroup>
          <ModelParameterGroup cn="CN=Root,Model=Chronic case,Vector=Reactions[R16_Healthy_to_Dying_fibroblast]" type="Reaction">
            <ModelParameter cn="CN=Root,Model=Chronic case,Vector=Reactions[R16_Healthy_to_Dying_fibroblast],ParameterGroup=Parameters,Parameter=k1" value="0.0005" type="ReactionParameter" simulationType="fixed"/>
          </ModelParameterGroup>
          <ModelParameterGroup cn="CN=Root,Model=Chronic case,Vector=Reactions[R17_HealthyBacteriaProduction]" type="Reaction">
            <ModelParameter cn="CN=Root,Model=Chronic case,Vector=Reactions[R17_HealthyBacteriaProduction],ParameterGroup=Parameters,Parameter=k1" value="0.01" type="ReactionParameter" simulationType="fixed"/>
          </ModelParameterGroup>
          <ModelParameterGroup cn="CN=Root,Model=Chronic case,Vector=Reactions[R18_HealthyFibProduction]" type="Reaction">
            <ModelParameter cn="CN=Root,Model=Chronic case,Vector=Reactions[R18_HealthyFibProduction],ParameterGroup=Parameters,Parameter=k1" value="4.85e-007" type="ReactionParameter" simulationType="fixed"/>
          </ModelParameterGroup>
          <ModelParameterGroup cn="CN=Root,Model=Chronic case,Vector=Reactions[R19_MMP7_release_HealthyFibr]" type="Reaction">
            <ModelParameter cn="CN=Root,Model=Chronic case,Vector=Reactions[R19_MMP7_release_HealthyFibr],ParameterGroup=Parameters,Parameter=k1" value="0.001" type="ReactionParameter" simulationType="fixed"/>
          </ModelParameterGroup>
          <ModelParameterGroup cn="CN=Root,Model=Chronic case,Vector=Reactions[R20_MMP8_release_HealthyFibr ]" type="Reaction">
            <ModelParameter cn="CN=Root,Model=Chronic case,Vector=Reactions[R20_MMP8_release_HealthyFibr ],ParameterGroup=Parameters,Parameter=k1" value="0.1" type="ReactionParameter" simulationType="fixed"/>
          </ModelParameterGroup>
          <ModelParameterGroup cn="CN=Root,Model=Chronic case,Vector=Reactions[R21_Healthy_to_Dying_Bacteria]" type="Reaction">
            <ModelParameter cn="CN=Root,Model=Chronic case,Vector=Reactions[R21_Healthy_to_Dying_Bacteria],ParameterGroup=Parameters,Parameter=k1" value="0.005" type="ReactionParameter" simulationType="fixed"/>
          </ModelParameterGroup>
          <ModelParameterGroup cn="CN=Root,Model=Chronic case,Vector=Reactions[R22_CRA_binding]" type="Reaction">
            <ModelParameter cn="CN=Root,Model=Chronic case,Vector=Reactions[R22_CRA_binding],ParameterGroup=Parameters,Parameter=k1" value="0.1" type="ReactionParameter" simulationType="fixed"/>
            <ModelParameter cn="CN=Root,Model=Chronic case,Vector=Reactions[R22_CRA_binding],ParameterGroup=Parameters,Parameter=k2" value="0.1" type="ReactionParameter" simulationType="fixed"/>
          </ModelParameterGroup>
          <ModelParameterGroup cn="CN=Root,Model=Chronic case,Vector=Reactions[R23_FLC_binding]" type="Reaction">
            <ModelParameter cn="CN=Root,Model=Chronic case,Vector=Reactions[R23_FLC_binding],ParameterGroup=Parameters,Parameter=k1" value="0.1" type="ReactionParameter" simulationType="fixed"/>
            <ModelParameter cn="CN=Root,Model=Chronic case,Vector=Reactions[R23_FLC_binding],ParameterGroup=Parameters,Parameter=k2" value="0.1" type="ReactionParameter" simulationType="fixed"/>
          </ModelParameterGroup>
          <ModelParameterGroup cn="CN=Root,Model=Chronic case,Vector=Reactions[R24_TNFalpha_production]" type="Reaction">
            <ModelParameter cn="CN=Root,Model=Chronic case,Vector=Reactions[R24_TNFalpha_production],ParameterGroup=Parameters,Parameter=k1" value="5" type="ReactionParameter" simulationType="fixed"/>
          </ModelParameterGroup>
          <ModelParameterGroup cn="CN=Root,Model=Chronic case,Vector=Reactions[R25_Protease_production]" type="Reaction">
            <ModelParameter cn="CN=Root,Model=Chronic case,Vector=Reactions[R25_Protease_production],ParameterGroup=Parameters,Parameter=k1" value="65" type="ReactionParameter" simulationType="fixed"/>
          </ModelParameterGroup>
          <ModelParameterGroup cn="CN=Root,Model=Chronic case,Vector=Reactions[R26_DyingBacteria secrete CRA]" type="Reaction">
            <ModelParameter cn="CN=Root,Model=Chronic case,Vector=Reactions[R26_DyingBacteria secrete CRA],ParameterGroup=Parameters,Parameter=k1" value="10" type="ReactionParameter" simulationType="fixed"/>
          </ModelParameterGroup>
          <ModelParameterGroup cn="CN=Root,Model=Chronic case,Vector=Reactions[R27_Dyingbacteria die]" type="Reaction">
            <ModelParameter cn="CN=Root,Model=Chronic case,Vector=Reactions[R27_Dyingbacteria die],ParameterGroup=Parameters,Parameter=k1" value="0.1" type="ReactionParameter" simulationType="fixed"/>
          </ModelParameterGroup>
        </ModelParameterGroup>
      </ModelParameterSet>
    </ListOfModelParameterSets>
    <StateTemplate>
      <StateTemplateVariable objectReference="Model_3"/>
      <StateTemplateVariable objectReference="Metabolite_1"/>
      <StateTemplateVariable objectReference="Metabolite_3"/>
      <StateTemplateVariable objectReference="Metabolite_7"/>
      <StateTemplateVariable objectReference="Metabolite_9"/>
      <StateTemplateVariable objectReference="Metabolite_11"/>
      <StateTemplateVariable objectReference="Metabolite_23"/>
      <StateTemplateVariable objectReference="Metabolite_31"/>
      <StateTemplateVariable objectReference="Metabolite_33"/>
      <StateTemplateVariable objectReference="Metabolite_35"/>
      <StateTemplateVariable objectReference="Metabolite_27"/>
      <StateTemplateVariable objectReference="Metabolite_13"/>
      <StateTemplateVariable objectReference="Metabolite_15"/>
      <StateTemplateVariable objectReference="Metabolite_17"/>
      <StateTemplateVariable objectReference="Metabolite_19"/>
      <StateTemplateVariable objectReference="Metabolite_21"/>
      <StateTemplateVariable objectReference="Metabolite_25"/>
      <StateTemplateVariable objectReference="Metabolite_29"/>
      <StateTemplateVariable objectReference="Metabolite_37"/>
      <StateTemplateVariable objectReference="Metabolite_5"/>
      <StateTemplateVariable objectReference="Compartment_1"/>
    </StateTemplate>
    <InitialState type="initialState">
      0 1806642537000 0 180664253700 0 391308494990.1977 30100653460.78443 20067.10230718962 60201306.92156888 66.89034102396541 602214179000 602214179 0 0 0 0 0 0 602214179000 602214179 1 
    </InitialState>
  </Model>
  <ListOfTasks>
    <Task key="Task_14" name="Steady-State" type="steadyState" scheduled="false" updateModel="false">
      <Report reference="Report_9" target="" append="1" confirmOverwrite="1"/>
      <Problem>
        <Parameter name="JacobianRequested" type="bool" value="1"/>
        <Parameter name="StabilityAnalysisRequested" type="bool" value="1"/>
      </Problem>
      <Method name="Enhanced Newton" type="EnhancedNewton">
        <Parameter name="Resolution" type="unsignedFloat" value="1e-009"/>
        <Parameter name="Derivation Factor" type="unsignedFloat" value="0.001"/>
        <Parameter name="Use Newton" type="bool" value="1"/>
        <Parameter name="Use Integration" type="bool" value="1"/>
        <Parameter name="Use Back Integration" type="bool" value="1"/>
        <Parameter name="Accept Negative Concentrations" type="bool" value="0"/>
        <Parameter name="Iteration Limit" type="unsignedInteger" value="50"/>
        <Parameter name="Maximum duration for forward integration" type="unsignedFloat" value="1000000000"/>
        <Parameter name="Maximum duration for backward integration" type="unsignedFloat" value="1000000"/>
      </Method>
    </Task>
    <Task key="Task_15" name="Time-Course" type="timeCourse" scheduled="false" updateModel="false">
      <Problem>
        <Parameter name="StepNumber" type="unsignedInteger" value="100"/>
        <Parameter name="StepSize" type="float" value="200"/>
        <Parameter name="Duration" type="float" value="20000"/>
        <Parameter name="TimeSeriesRequested" type="bool" value="1"/>
        <Parameter name="OutputStartTime" type="float" value="0"/>
        <Parameter name="Output Event" type="bool" value="0"/>
        <Parameter name="Continue on Simultaneous Events" type="bool" value="0"/>
      </Problem>
      <Method name="Deterministic (LSODA)" type="Deterministic(LSODA)">
        <Parameter name="Integrate Reduced Model" type="bool" value="0"/>
        <Parameter name="Relative Tolerance" type="unsignedFloat" value="1e-006"/>
        <Parameter name="Absolute Tolerance" type="unsignedFloat" value="1e-012"/>
        <Parameter name="Max Internal Steps" type="unsignedInteger" value="10000"/>
      </Method>
    </Task>
    <Task key="Task_16" name="Scan" type="scan" scheduled="false" updateModel="false">
      <Problem>
        <Parameter name="Subtask" type="unsignedInteger" value="1"/>
        <ParameterGroup name="ScanItems">
        </ParameterGroup>
        <Parameter name="Output in subtask" type="bool" value="1"/>
        <Parameter name="Adjust initial conditions" type="bool" value="0"/>
      </Problem>
      <Method name="Scan Framework" type="ScanFramework">
      </Method>
    </Task>
    <Task key="Task_17" name="Elementary Flux Modes" type="fluxMode" scheduled="false" updateModel="false">
      <Report reference="Report_10" target="" append="1" confirmOverwrite="1"/>
      <Problem>
      </Problem>
      <Method name="EFM Algorithm" type="EFMAlgorithm">
      </Method>
    </Task>
    <Task key="Task_18" name="Optimization" type="optimization" scheduled="false" updateModel="false">
      <Report reference="Report_11" target="" append="1" confirmOverwrite="1"/>
      <Problem>
        <Parameter name="Subtask" type="cn" value="CN=Root,Vector=TaskList[Steady-State]"/>
        <ParameterText name="ObjectiveExpression" type="expression">
          
        </ParameterText>
        <Parameter name="Maximize" type="bool" value="0"/>
        <Parameter name="Randomize Start Values" type="bool" value="0"/>
        <Parameter name="Calculate Statistics" type="bool" value="1"/>
        <ParameterGroup name="OptimizationItemList">
        </ParameterGroup>
        <ParameterGroup name="OptimizationConstraintList">
        </ParameterGroup>
      </Problem>
      <Method name="Random Search" type="RandomSearch">
        <Parameter name="Number of Iterations" type="unsignedInteger" value="100000"/>
        <Parameter name="Random Number Generator" type="unsignedInteger" value="1"/>
        <Parameter name="Seed" type="unsignedInteger" value="0"/>
      </Method>
    </Task>
    <Task key="Task_19" name="Parameter Estimation" type="parameterFitting" scheduled="false" updateModel="false">
      <Report reference="Report_12" target="" append="1" confirmOverwrite="1"/>
      <Problem>
        <Parameter name="Maximize" type="bool" value="0"/>
        <Parameter name="Randomize Start Values" type="bool" value="0"/>
        <Parameter name="Calculate Statistics" type="bool" value="1"/>
        <ParameterGroup name="OptimizationItemList">
        </ParameterGroup>
        <ParameterGroup name="OptimizationConstraintList">
        </ParameterGroup>
        <Parameter name="Steady-State" type="cn" value="CN=Root,Vector=TaskList[Steady-State]"/>
        <Parameter name="Time-Course" type="cn" value="CN=Root,Vector=TaskList[Time-Course]"/>
        <Parameter name="Create Parameter Sets" type="bool" value="0"/>
        <ParameterGroup name="Experiment Set">
        </ParameterGroup>
        <ParameterGroup name="Validation Set">
          <Parameter name="Threshold" type="unsignedInteger" value="5"/>
          <Parameter name="Weight" type="unsignedFloat" value="1"/>
        </ParameterGroup>
      </Problem>
      <Method name="Evolutionary Programming" type="EvolutionaryProgram">
        <Parameter name="Number of Generations" type="unsignedInteger" value="200"/>
        <Parameter name="Population Size" type="unsignedInteger" value="20"/>
        <Parameter name="Random Number Generator" type="unsignedInteger" value="1"/>
        <Parameter name="Seed" type="unsignedInteger" value="0"/>
      </Method>
    </Task>
    <Task key="Task_20" name="Metabolic Control Analysis" type="metabolicControlAnalysis" scheduled="false" updateModel="false">
      <Report reference="Report_13" target="" append="1" confirmOverwrite="1"/>
      <Problem>
        <Parameter name="Steady-State" type="key" value="Task_14"/>
      </Problem>
      <Method name="MCA Method (Reder)" type="MCAMethod(Reder)">
        <Parameter name="Modulation Factor" type="unsignedFloat" value="1e-009"/>
        <Parameter name="Use Reeder" type="bool" value="1"/>
        <Parameter name="Use Smallbone" type="bool" value="1"/>
      </Method>
    </Task>
    <Task key="Task_21" name="Lyapunov Exponents" type="lyapunovExponents" scheduled="false" updateModel="false">
      <Report reference="Report_14" target="" append="1" confirmOverwrite="1"/>
      <Problem>
        <Parameter name="ExponentNumber" type="unsignedInteger" value="3"/>
        <Parameter name="DivergenceRequested" type="bool" value="1"/>
        <Parameter name="TransientTime" type="float" value="0"/>
      </Problem>
      <Method name="Wolf Method" type="WolfMethod">
        <Parameter name="Orthonormalization Interval" type="unsignedFloat" value="1"/>
        <Parameter name="Overall time" type="unsignedFloat" value="1000"/>
        <Parameter name="Relative Tolerance" type="unsignedFloat" value="1e-006"/>
        <Parameter name="Absolute Tolerance" type="unsignedFloat" value="1e-012"/>
        <Parameter name="Max Internal Steps" type="unsignedInteger" value="10000"/>
      </Method>
    </Task>
    <Task key="Task_22" name="Time Scale Separation Analysis" type="timeScaleSeparationAnalysis" scheduled="false" updateModel="false">
      <Report reference="Report_15" target="" append="1" confirmOverwrite="1"/>
      <Problem>
        <Parameter name="StepNumber" type="unsignedInteger" value="100"/>
        <Parameter name="StepSize" type="float" value="0.01"/>
        <Parameter name="Duration" type="float" value="1"/>
        <Parameter name="TimeSeriesRequested" type="bool" value="1"/>
        <Parameter name="OutputStartTime" type="float" value="0"/>
      </Problem>
      <Method name="ILDM (LSODA,Deuflhard)" type="TimeScaleSeparation(ILDM,Deuflhard)">
        <Parameter name="Deuflhard Tolerance" type="unsignedFloat" value="1e-006"/>
      </Method>
    </Task>
    <Task key="Task_23" name="Sensitivities" type="sensitivities" scheduled="false" updateModel="false">
      <Report reference="Report_16" target="" append="1" confirmOverwrite="1"/>
      <Problem>
        <Parameter name="SubtaskType" type="unsignedInteger" value="1"/>
        <ParameterGroup name="TargetFunctions">
          <Parameter name="SingleObject" type="cn" value=""/>
          <Parameter name="ObjectListType" type="unsignedInteger" value="7"/>
        </ParameterGroup>
        <ParameterGroup name="ListOfVariables">
          <ParameterGroup name="Variables">
            <Parameter name="SingleObject" type="cn" value=""/>
            <Parameter name="ObjectListType" type="unsignedInteger" value="41"/>
          </ParameterGroup>
        </ParameterGroup>
      </Problem>
      <Method name="Sensitivities Method" type="SensitivitiesMethod">
        <Parameter name="Delta factor" type="unsignedFloat" value="0.001"/>
        <Parameter name="Delta minimum" type="unsignedFloat" value="1e-012"/>
      </Method>
    </Task>
    <Task key="Task_24" name="Moieties" type="moieties" scheduled="false" updateModel="false">
      <Problem>
      </Problem>
      <Method name="Householder Reduction" type="Householder">
      </Method>
    </Task>
    <Task key="Task_25" name="Cross Section" type="crosssection" scheduled="false" updateModel="false">
      <Problem>
        <Parameter name="StepNumber" type="unsignedInteger" value="100"/>
        <Parameter name="StepSize" type="float" value="0.01"/>
        <Parameter name="Duration" type="float" value="1"/>
        <Parameter name="TimeSeriesRequested" type="bool" value="1"/>
        <Parameter name="OutputStartTime" type="float" value="0"/>
        <Parameter name="Output Event" type="bool" value="0"/>
        <Parameter name="Continue on Simultaneous Events" type="bool" value="0"/>
        <Parameter name="LimitCrossings" type="bool" value="0"/>
        <Parameter name="NumCrossingsLimit" type="unsignedInteger" value="0"/>
        <Parameter name="LimitOutTime" type="bool" value="0"/>
        <Parameter name="LimitOutCrossings" type="bool" value="0"/>
        <Parameter name="PositiveDirection" type="bool" value="1"/>
        <Parameter name="NumOutCrossingsLimit" type="unsignedInteger" value="0"/>
        <Parameter name="LimitUntilConvergence" type="bool" value="0"/>
        <Parameter name="ConvergenceTolerance" type="float" value="1e-006"/>
        <Parameter name="Threshold" type="float" value="0"/>
        <Parameter name="DelayOutputUntilConvergence" type="bool" value="0"/>
        <Parameter name="OutputConvergenceTolerance" type="float" value="1e-006"/>
        <ParameterText name="TriggerExpression" type="expression">
          
        </ParameterText>
        <Parameter name="SingleVariable" type="cn" value=""/>
      </Problem>
      <Method name="Deterministic (LSODA)" type="Deterministic(LSODA)">
        <Parameter name="Integrate Reduced Model" type="bool" value="0"/>
        <Parameter name="Relative Tolerance" type="unsignedFloat" value="1e-006"/>
        <Parameter name="Absolute Tolerance" type="unsignedFloat" value="1e-012"/>
        <Parameter name="Max Internal Steps" type="unsignedInteger" value="10000"/>
      </Method>
    </Task>
    <Task key="Task_26" name="Linear Noise Approximation" type="linearNoiseApproximation" scheduled="false" updateModel="false">
      <Report reference="Report_17" target="" append="1" confirmOverwrite="1"/>
      <Problem>
        <Parameter name="Steady-State" type="key" value="Task_14"/>
      </Problem>
      <Method name="Linear Noise Approximation" type="LinearNoiseApproximation">
      </Method>
    </Task>
  </ListOfTasks>
  <ListOfReports>
    <Report key="Report_9" name="Steady-State" taskType="steadyState" separator="&#x09;" precision="6">
      <Comment>
        Automatically generated report.
      </Comment>
      <Footer>
        <Object cn="CN=Root,Vector=TaskList[Steady-State]"/>
      </Footer>
    </Report>
    <Report key="Report_10" name="Elementary Flux Modes" taskType="fluxMode" separator="&#x09;" precision="6">
      <Comment>
        Automatically generated report.
      </Comment>
      <Footer>
        <Object cn="CN=Root,Vector=TaskList[Elementary Flux Modes],Object=Result"/>
      </Footer>
    </Report>
    <Report key="Report_11" name="Optimization" taskType="optimization" separator="&#x09;" precision="6">
      <Comment>
        Automatically generated report.
      </Comment>
      <Header>
        <Object cn="CN=Root,Vector=TaskList[Optimization],Object=Description"/>
        <Object cn="String=\[Function Evaluations\]"/>
        <Object cn="Separator=&#x09;"/>
        <Object cn="String=\[Best Value\]"/>
        <Object cn="Separator=&#x09;"/>
        <Object cn="String=\[Best Parameters\]"/>
      </Header>
      <Body>
        <Object cn="CN=Root,Vector=TaskList[Optimization],Problem=Optimization,Reference=Function Evaluations"/>
        <Object cn="Separator=&#x09;"/>
        <Object cn="CN=Root,Vector=TaskList[Optimization],Problem=Optimization,Reference=Best Value"/>
        <Object cn="Separator=&#x09;"/>
        <Object cn="CN=Root,Vector=TaskList[Optimization],Problem=Optimization,Reference=Best Parameters"/>
      </Body>
      <Footer>
        <Object cn="String=&#x0a;"/>
        <Object cn="CN=Root,Vector=TaskList[Optimization],Object=Result"/>
      </Footer>
    </Report>
    <Report key="Report_12" name="Parameter Estimation" taskType="parameterFitting" separator="&#x09;" precision="6">
      <Comment>
        Automatically generated report.
      </Comment>
      <Header>
        <Object cn="CN=Root,Vector=TaskList[Parameter Estimation],Object=Description"/>
        <Object cn="String=\[Function Evaluations\]"/>
        <Object cn="Separator=&#x09;"/>
        <Object cn="String=\[Best Value\]"/>
        <Object cn="Separator=&#x09;"/>
        <Object cn="String=\[Best Parameters\]"/>
      </Header>
      <Body>
        <Object cn="CN=Root,Vector=TaskList[Parameter Estimation],Problem=Parameter Estimation,Reference=Function Evaluations"/>
        <Object cn="Separator=&#x09;"/>
        <Object cn="CN=Root,Vector=TaskList[Parameter Estimation],Problem=Parameter Estimation,Reference=Best Value"/>
        <Object cn="Separator=&#x09;"/>
        <Object cn="CN=Root,Vector=TaskList[Parameter Estimation],Problem=Parameter Estimation,Reference=Best Parameters"/>
      </Body>
      <Footer>
        <Object cn="String=&#x0a;"/>
        <Object cn="CN=Root,Vector=TaskList[Parameter Estimation],Object=Result"/>
      </Footer>
    </Report>
    <Report key="Report_13" name="Metabolic Control Analysis" taskType="metabolicControlAnalysis" separator="&#x09;" precision="6">
      <Comment>
        Automatically generated report.
      </Comment>
      <Header>
        <Object cn="CN=Root,Vector=TaskList[Metabolic Control Analysis],Object=Description"/>
      </Header>
      <Footer>
        <Object cn="String=&#x0a;"/>
        <Object cn="CN=Root,Vector=TaskList[Metabolic Control Analysis],Object=Result"/>
      </Footer>
    </Report>
    <Report key="Report_14" name="Lyapunov Exponents" taskType="lyapunovExponents" separator="&#x09;" precision="6">
      <Comment>
        Automatically generated report.
      </Comment>
      <Header>
        <Object cn="CN=Root,Vector=TaskList[Lyapunov Exponents],Object=Description"/>
      </Header>
      <Footer>
        <Object cn="String=&#x0a;"/>
        <Object cn="CN=Root,Vector=TaskList[Lyapunov Exponents],Object=Result"/>
      </Footer>
    </Report>
    <Report key="Report_15" name="Time Scale Separation Analysis" taskType="timeScaleSeparationAnalysis" separator="&#x09;" precision="6">
      <Comment>
        Automatically generated report.
      </Comment>
      <Header>
        <Object cn="CN=Root,Vector=TaskList[Time Scale Separation Analysis],Object=Description"/>
      </Header>
      <Footer>
        <Object cn="String=&#x0a;"/>
        <Object cn="CN=Root,Vector=TaskList[Time Scale Separation Analysis],Object=Result"/>
      </Footer>
    </Report>
    <Report key="Report_16" name="Sensitivities" taskType="sensitivities" separator="&#x09;" precision="6">
      <Comment>
        Automatically generated report.
      </Comment>
      <Header>
        <Object cn="CN=Root,Vector=TaskList[Sensitivities],Object=Description"/>
      </Header>
      <Footer>
        <Object cn="String=&#x0a;"/>
        <Object cn="CN=Root,Vector=TaskList[Sensitivities],Object=Result"/>
      </Footer>
    </Report>
    <Report key="Report_17" name="Linear Noise Approximation" taskType="linearNoiseApproximation" separator="&#x09;" precision="6">
      <Comment>
        Automatically generated report.
      </Comment>
      <Header>
        <Object cn="CN=Root,Vector=TaskList[Linear Noise Approximation],Object=Description"/>
      </Header>
      <Footer>
        <Object cn="String=&#x0a;"/>
        <Object cn="CN=Root,Vector=TaskList[Linear Noise Approximation],Object=Result"/>
      </Footer>
    </Report>
  </ListOfReports>
  <ListOfPlots>
    <PlotSpecification name="Concentrations, Volumes, and Global Quantity Values" type="Plot2D" active="1">
      <Parameter name="log X" type="bool" value="0"/>
      <Parameter name="log Y" type="bool" value="0"/>
      <ListOfPlotItems>
        <PlotItem name="[BAFF]" type="Curve2D">
          <Parameter name="Color" type="string" value="auto"/>
          <Parameter name="Line subtype" type="unsignedInteger" value="0"/>
          <Parameter name="Line type" type="unsignedInteger" value="0"/>
          <Parameter name="Line width" type="unsignedFloat" value="1"/>
          <Parameter name="Recording Activity" type="string" value="during"/>
          <Parameter name="Symbol subtype" type="unsignedInteger" value="0"/>
          <ListOfChannels>
            <ChannelSpec cn="CN=Root,Model=Chronic case,Reference=Time"/>
            <ChannelSpec cn="CN=Root,Model=Chronic case,Vector=Compartments[compartment],Vector=Metabolites[CRA],Reference=Concentration"/>
          </ListOfChannels>
        </PlotItem>
        <PlotItem name="[MMP8]" type="Curve2D">
          <Parameter name="Color" type="string" value="auto"/>
          <Parameter name="Line subtype" type="unsignedInteger" value="0"/>
          <Parameter name="Line type" type="unsignedInteger" value="0"/>
          <Parameter name="Line width" type="unsignedFloat" value="1"/>
          <Parameter name="Recording Activity" type="string" value="during"/>
          <Parameter name="Symbol subtype" type="unsignedInteger" value="0"/>
          <ListOfChannels>
            <ChannelSpec cn="CN=Root,Model=Chronic case,Reference=Time"/>
            <ChannelSpec cn="CN=Root,Model=Chronic case,Vector=Compartments[compartment],Vector=Metabolites[MMP8],Reference=Concentration"/>
          </ListOfChannels>
        </PlotItem>
        <PlotItem name="[washout]" type="Curve2D">
          <Parameter name="Color" type="string" value="auto"/>
          <Parameter name="Line subtype" type="unsignedInteger" value="0"/>
          <Parameter name="Line type" type="unsignedInteger" value="0"/>
          <Parameter name="Line width" type="unsignedFloat" value="1"/>
          <Parameter name="Recording Activity" type="string" value="during"/>
          <Parameter name="Symbol subtype" type="unsignedInteger" value="0"/>
          <ListOfChannels>
            <ChannelSpec cn="CN=Root,Model=Chronic case,Reference=Time"/>
            <ChannelSpec cn="CN=Root,Model=Chronic case,Vector=Compartments[compartment],Vector=Metabolites[washout],Reference=Concentration"/>
          </ListOfChannels>
        </PlotItem>
        <PlotItem name="[FLC]" type="Curve2D">
          <Parameter name="Color" type="string" value="auto"/>
          <Parameter name="Line subtype" type="unsignedInteger" value="0"/>
          <Parameter name="Line type" type="unsignedInteger" value="0"/>
          <Parameter name="Line width" type="unsignedFloat" value="1"/>
          <Parameter name="Recording Activity" type="string" value="during"/>
          <Parameter name="Symbol subtype" type="unsignedInteger" value="0"/>
          <ListOfChannels>
            <ChannelSpec cn="CN=Root,Model=Chronic case,Reference=Time"/>
            <ChannelSpec cn="CN=Root,Model=Chronic case,Vector=Compartments[compartment],Vector=Metabolites[FLC],Reference=Concentration"/>
          </ListOfChannels>
        </PlotItem>
        <PlotItem name="[MMP7]" type="Curve2D">
          <Parameter name="Color" type="string" value="auto"/>
          <Parameter name="Line subtype" type="unsignedInteger" value="0"/>
          <Parameter name="Line type" type="unsignedInteger" value="0"/>
          <Parameter name="Line width" type="unsignedFloat" value="1"/>
          <Parameter name="Recording Activity" type="string" value="during"/>
          <Parameter name="Symbol subtype" type="unsignedInteger" value="0"/>
          <ListOfChannels>
            <ChannelSpec cn="CN=Root,Model=Chronic case,Reference=Time"/>
            <ChannelSpec cn="CN=Root,Model=Chronic case,Vector=Compartments[compartment],Vector=Metabolites[MMP7],Reference=Concentration"/>
          </ListOfChannels>
        </PlotItem>
        <PlotItem name="[Protease]" type="Curve2D">
          <Parameter name="Color" type="string" value="auto"/>
          <Parameter name="Line subtype" type="unsignedInteger" value="0"/>
          <Parameter name="Line type" type="unsignedInteger" value="0"/>
          <Parameter name="Line width" type="unsignedFloat" value="1"/>
          <Parameter name="Recording Activity" type="string" value="during"/>
          <Parameter name="Symbol subtype" type="unsignedInteger" value="0"/>
          <ListOfChannels>
            <ChannelSpec cn="CN=Root,Model=Chronic case,Reference=Time"/>
            <ChannelSpec cn="CN=Root,Model=Chronic case,Vector=Compartments[compartment],Vector=Metabolites[Protease],Reference=Concentration"/>
          </ListOfChannels>
        </PlotItem>
        <PlotItem name="[drug]" type="Curve2D">
          <Parameter name="Color" type="string" value="auto"/>
          <Parameter name="Line subtype" type="unsignedInteger" value="0"/>
          <Parameter name="Line type" type="unsignedInteger" value="0"/>
          <Parameter name="Line width" type="unsignedFloat" value="1"/>
          <Parameter name="Recording Activity" type="string" value="during"/>
          <Parameter name="Symbol subtype" type="unsignedInteger" value="0"/>
          <ListOfChannels>
            <ChannelSpec cn="CN=Root,Model=Chronic case,Reference=Time"/>
            <ChannelSpec cn="CN=Root,Model=Chronic case,Vector=Compartments[compartment],Vector=Metabolites[drug],Reference=Concentration"/>
          </ListOfChannels>
        </PlotItem>
        <PlotItem name="[FLC_drug]" type="Curve2D">
          <Parameter name="Color" type="string" value="auto"/>
          <Parameter name="Line subtype" type="unsignedInteger" value="0"/>
          <Parameter name="Line type" type="unsignedInteger" value="0"/>
          <Parameter name="Line width" type="unsignedFloat" value="1"/>
          <Parameter name="Recording Activity" type="string" value="during"/>
          <Parameter name="Symbol subtype" type="unsignedInteger" value="0"/>
          <ListOfChannels>
            <ChannelSpec cn="CN=Root,Model=Chronic case,Reference=Time"/>
            <ChannelSpec cn="CN=Root,Model=Chronic case,Vector=Compartments[compartment],Vector=Metabolites[FLC_drug],Reference=Concentration"/>
          </ListOfChannels>
        </PlotItem>
        <PlotItem name="[DyingFibr]" type="Curve2D">
          <Parameter name="Color" type="string" value="auto"/>
          <Parameter name="Line subtype" type="unsignedInteger" value="0"/>
          <Parameter name="Line type" type="unsignedInteger" value="0"/>
          <Parameter name="Line width" type="unsignedFloat" value="1"/>
          <Parameter name="Recording Activity" type="string" value="during"/>
          <Parameter name="Symbol subtype" type="unsignedInteger" value="0"/>
          <ListOfChannels>
            <ChannelSpec cn="CN=Root,Model=Chronic case,Reference=Time"/>
            <ChannelSpec cn="CN=Root,Model=Chronic case,Vector=Compartments[compartment],Vector=Metabolites[DyingFibr],Reference=Concentration"/>
          </ListOfChannels>
        </PlotItem>
        <PlotItem name="[HealthyFibr]" type="Curve2D">
          <Parameter name="Color" type="string" value="auto"/>
          <Parameter name="Line subtype" type="unsignedInteger" value="0"/>
          <Parameter name="Line type" type="unsignedInteger" value="0"/>
          <Parameter name="Line width" type="unsignedFloat" value="1"/>
          <Parameter name="Recording Activity" type="string" value="during"/>
          <Parameter name="Symbol subtype" type="unsignedInteger" value="0"/>
          <ListOfChannels>
            <ChannelSpec cn="CN=Root,Model=Chronic case,Reference=Time"/>
            <ChannelSpec cn="CN=Root,Model=Chronic case,Vector=Compartments[compartment],Vector=Metabolites[HealthyFibr],Reference=Concentration"/>
          </ListOfChannels>
        </PlotItem>
        <PlotItem name="[TNFalpha]" type="Curve2D">
          <Parameter name="Color" type="string" value="auto"/>
          <Parameter name="Line subtype" type="unsignedInteger" value="0"/>
          <Parameter name="Line type" type="unsignedInteger" value="0"/>
          <Parameter name="Line width" type="unsignedFloat" value="1"/>
          <Parameter name="Recording Activity" type="string" value="during"/>
          <Parameter name="Symbol subtype" type="unsignedInteger" value="0"/>
          <ListOfChannels>
            <ChannelSpec cn="CN=Root,Model=Chronic case,Reference=Time"/>
            <ChannelSpec cn="CN=Root,Model=Chronic case,Vector=Compartments[compartment],Vector=Metabolites[TNFalpha],Reference=Concentration"/>
          </ListOfChannels>
        </PlotItem>
        <PlotItem name="[HealthyBacteria]" type="Curve2D">
          <Parameter name="Color" type="string" value="auto"/>
          <Parameter name="Line subtype" type="unsignedInteger" value="0"/>
          <Parameter name="Line type" type="unsignedInteger" value="0"/>
          <Parameter name="Line width" type="unsignedFloat" value="1"/>
          <Parameter name="Recording Activity" type="string" value="during"/>
          <Parameter name="Symbol subtype" type="unsignedInteger" value="0"/>
          <ListOfChannels>
            <ChannelSpec cn="CN=Root,Model=Chronic case,Reference=Time"/>
            <ChannelSpec cn="CN=Root,Model=Chronic case,Vector=Compartments[compartment],Vector=Metabolites[HealthyBacteria],Reference=Concentration"/>
          </ListOfChannels>
        </PlotItem>
        <PlotItem name="[free_space]" type="Curve2D">
          <Parameter name="Color" type="string" value="auto"/>
          <Parameter name="Line subtype" type="unsignedInteger" value="0"/>
          <Parameter name="Line type" type="unsignedInteger" value="0"/>
          <Parameter name="Line width" type="unsignedFloat" value="1"/>
          <Parameter name="Recording Activity" type="string" value="during"/>
          <Parameter name="Symbol subtype" type="unsignedInteger" value="0"/>
          <ListOfChannels>
            <ChannelSpec cn="CN=Root,Model=Chronic case,Reference=Time"/>
            <ChannelSpec cn="CN=Root,Model=Chronic case,Vector=Compartments[compartment],Vector=Metabolites[free_space],Reference=Concentration"/>
          </ListOfChannels>
        </PlotItem>
        <PlotItem name="[DyingBacteria]" type="Curve2D">
          <Parameter name="Color" type="string" value="auto"/>
          <Parameter name="Line subtype" type="unsignedInteger" value="0"/>
          <Parameter name="Line type" type="unsignedInteger" value="0"/>
          <Parameter name="Line width" type="unsignedFloat" value="1"/>
          <Parameter name="Recording Activity" type="string" value="during"/>
          <Parameter name="Symbol subtype" type="unsignedInteger" value="0"/>
          <ListOfChannels>
            <ChannelSpec cn="CN=Root,Model=Chronic case,Reference=Time"/>
            <ChannelSpec cn="CN=Root,Model=Chronic case,Vector=Compartments[compartment],Vector=Metabolites[DyingBacteria],Reference=Concentration"/>
          </ListOfChannels>
        </PlotItem>
        <PlotItem name="[MastCells_FLC]" type="Curve2D">
          <Parameter name="Color" type="string" value="auto"/>
          <Parameter name="Line subtype" type="unsignedInteger" value="0"/>
          <Parameter name="Line type" type="unsignedInteger" value="0"/>
          <Parameter name="Line width" type="unsignedFloat" value="1"/>
          <Parameter name="Recording Activity" type="string" value="during"/>
          <Parameter name="Symbol subtype" type="unsignedInteger" value="0"/>
          <ListOfChannels>
            <ChannelSpec cn="CN=Root,Model=Chronic case,Reference=Time"/>
            <ChannelSpec cn="CN=Root,Model=Chronic case,Vector=Compartments[compartment],Vector=Metabolites[MastCells_FLC],Reference=Concentration"/>
          </ListOfChannels>
        </PlotItem>
        <PlotItem name="[MastCells_FLC_BAFF]" type="Curve2D">
          <Parameter name="Color" type="string" value="auto"/>
          <Parameter name="Line subtype" type="unsignedInteger" value="0"/>
          <Parameter name="Line type" type="unsignedInteger" value="0"/>
          <Parameter name="Line width" type="unsignedFloat" value="1"/>
          <Parameter name="Recording Activity" type="string" value="during"/>
          <Parameter name="Symbol subtype" type="unsignedInteger" value="0"/>
          <ListOfChannels>
            <ChannelSpec cn="CN=Root,Model=Chronic case,Reference=Time"/>
            <ChannelSpec cn="CN=Root,Model=Chronic case,Vector=Compartments[compartment],Vector=Metabolites[MastCells_FLC_CRA],Reference=Concentration"/>
          </ListOfChannels>
        </PlotItem>
        <PlotItem name="[MastCells]" type="Curve2D">
          <Parameter name="Color" type="string" value="auto"/>
          <Parameter name="Line subtype" type="unsignedInteger" value="0"/>
          <Parameter name="Line type" type="unsignedInteger" value="0"/>
          <Parameter name="Line width" type="unsignedFloat" value="1"/>
          <Parameter name="Recording Activity" type="string" value="during"/>
          <Parameter name="Symbol subtype" type="unsignedInteger" value="0"/>
          <ListOfChannels>
            <ChannelSpec cn="CN=Root,Model=Chronic case,Reference=Time"/>
            <ChannelSpec cn="CN=Root,Model=Chronic case,Vector=Compartments[compartment],Vector=Metabolites[MastCells],Reference=Concentration"/>
          </ListOfChannels>
        </PlotItem>
      </ListOfPlotItems>
    </PlotSpecification>
  </ListOfPlots>
  <GUI>
  </GUI>
</COPASI>
