# Supplementary material for: Predictable Irreversible Switching Between Acute and Chronic Inflammation
Source: Front Immunol. 2018 Aug 7;9:1596. doi: 10.3389/fimmu.2018.01596 (PMC6090016; doi:10.3389/fimmu.2018.01596)
Supplement: Supplementary file 2 [file data_sheet_2.zip › COPASI models/COPASI models for Fig 7/10x B-cell chronic inflammation/10x B-cell 0.03 BAFF chronic start at SS BAFF 30.cps]

<?xml version="1.0" encoding="UTF-8"?>
<!-- generated with COPASI 4.10 (Build 55) (http://www.copasi.org) at 2015-12-09 14:32:44 UTC -->
<?oxygen RNGSchema="http://www.copasi.org/static/schema/CopasiML.rng" type="xml"?>
<COPASI xmlns="http://www.copasi.org/static/schema" versionMajor="4" versionMinor="10" versionDevel="55" copasiSourcesModified="0">
  <ListOfFunctions>
    <Function key="Function_6" name="Constant flux (irreversible)" type="PreDefined" reversible="false">
      <Expression>
        v
      </Expression>
      <ListOfParameterDescriptions>
        <ParameterDescription key="FunctionParameter_49" name="v" order="0" role="constant"/>
      </ListOfParameterDescriptions>
    </Function>
    <Function key="Function_13" name="Mass action (irreversible)" type="MassAction" reversible="false">
      <MiriamAnnotation>
<rdf:RDF xmlns:CopasiMT="http://www.copasi.org/RDF/MiriamTerms#" xmlns:dcterms="http://purl.org/dc/terms/" xmlns:rdf="http://www.w3.org/1999/02/22-rdf-syntax-ns#">
  <rdf:Description rdf:about="#Function_13">
    <dcterms:created>
      <rdf:Description>
        <dcterms:W3CDTF>2014-05-23T13:00:42Z</dcterms:W3CDTF>
      </rdf:Description>
    </dcterms:created>
    <CopasiMT:is rdf:resource="urn:miriam:obo.sbo:SBO:0000041" />
  </rdf:Description>
</rdf:RDF>
      </MiriamAnnotation>
      <Comment>
        <body xmlns="http://www.w3.org/1999/xhtml">
<b>Mass action rate law for first order irreversible reactions</b>
<p>
Reaction scheme where the products are created from the reactants and the change of a product quantity is proportional to the product of reactant activities. The reaction scheme does not include any reverse process that creates the reactants from the products. The change of a product quantity is proportional to the quantity of one reactant.
</p>
</body>
      </Comment>
      <Expression>
        k1*PRODUCT&lt;substrate_i&gt;
      </Expression>
      <ListOfParameterDescriptions>
        <ParameterDescription key="FunctionParameter_81" name="k1" order="0" role="constant"/>
        <ParameterDescription key="FunctionParameter_79" name="substrate" order="1" role="substrate"/>
      </ListOfParameterDescriptions>
    </Function>
    <Function key="Function_14" name="Mass action (reversible)" type="MassAction" reversible="true">
      <MiriamAnnotation>
<rdf:RDF xmlns:CopasiMT="http://www.copasi.org/RDF/MiriamTerms#" xmlns:dcterms="http://purl.org/dc/terms/" xmlns:rdf="http://www.w3.org/1999/02/22-rdf-syntax-ns#">
   <rdf:Description rdf:about="#Function_14">
   <CopasiMT:is rdf:resource="urn:miriam:obo.sbo:SBO:0000042" />
   </rdf:Description>
   </rdf:RDF>
      </MiriamAnnotation>
      <Comment>
        <body xmlns="http://www.w3.org/1999/xhtml">
<b>Mass action rate law for reversible reactions</b>
<p>
Reaction scheme where the products are created from the reactants and the change of a product quantity is proportional to the product of reactant activities. The reaction scheme does include a reverse process that creates the reactants from the products.
</p>
</body>
      </Comment>
      <Expression>
        k1*PRODUCT&lt;substrate_i&gt;-k2*PRODUCT&lt;product_j&gt;
      </Expression>
      <ListOfParameterDescriptions>
        <ParameterDescription key="FunctionParameter_62" name="k1" order="0" role="constant"/>
        <ParameterDescription key="FunctionParameter_39" name="substrate" order="1" role="substrate"/>
        <ParameterDescription key="FunctionParameter_67" name="k2" order="2" role="constant"/>
        <ParameterDescription key="FunctionParameter_71" name="product" order="3" role="product"/>
      </ListOfParameterDescriptions>
    </Function>
    <Function key="Function_40" name="Rate Law for B_FLC_production" type="UserDefined" reversible="unspecified">
      <MiriamAnnotation>
<rdf:RDF xmlns:dcterms="http://purl.org/dc/terms/" xmlns:rdf="http://www.w3.org/1999/02/22-rdf-syntax-ns#">
  <rdf:Description rdf:about="#Function_40">
    <dcterms:created>
      <rdf:Description>
        <dcterms:W3CDTF>2014-05-23T13:00:53Z</dcterms:W3CDTF>
      </rdf:Description>
    </dcterms:created>
  </rdf:Description>
</rdf:RDF>
      </MiriamAnnotation>
      <Expression>
        k1*s1*s2
      </Expression>
      <ListOfParameterDescriptions>
        <ParameterDescription key="FunctionParameter_264" name="k1" order="0" role="constant"/>
        <ParameterDescription key="FunctionParameter_254" name="s1" order="1" role="substrate"/>
        <ParameterDescription key="FunctionParameter_258" name="s2" order="2" role="substrate"/>
      </ListOfParameterDescriptions>
    </Function>
    <Function key="Function_41" name="Rate Law for BAFF clipoff" type="UserDefined" reversible="unspecified">
      <MiriamAnnotation>
<rdf:RDF xmlns:dcterms="http://purl.org/dc/terms/" xmlns:rdf="http://www.w3.org/1999/02/22-rdf-syntax-ns#">
  <rdf:Description rdf:about="#Function_41">
    <dcterms:created>
      <rdf:Description>
        <dcterms:W3CDTF>2014-05-23T13:09:23Z</dcterms:W3CDTF>
      </rdf:Description>
    </dcterms:created>
  </rdf:Description>
</rdf:RDF>
      </MiriamAnnotation>
      <Expression>
        k1*s1*s2
      </Expression>
      <ListOfParameterDescriptions>
        <ParameterDescription key="FunctionParameter_265" name="k1" order="0" role="constant"/>
        <ParameterDescription key="FunctionParameter_262" name="s1" order="1" role="substrate"/>
        <ParameterDescription key="FunctionParameter_267" name="s2" order="2" role="substrate"/>
      </ListOfParameterDescriptions>
    </Function>
  </ListOfFunctions>
  <Model key="Model_1" name="Chronic case " simulationType="time" timeUnit="min" volumeUnit="l" areaUnit="m²" lengthUnit="m" quantityUnit="fmol" type="deterministic" avogadroConstant="6.02214179e+023">
    <MiriamAnnotation>
<rdf:RDF
   xmlns:dcterms="http://purl.org/dc/terms/"
   xmlns:rdf="http://www.w3.org/1999/02/22-rdf-syntax-ns#">
  <rdf:Description rdf:about="#Model_1">
    <dcterms:created>
      <rdf:Description>
        <dcterms:W3CDTF>2014-06-07T10:53:37Z</dcterms:W3CDTF>
      </rdf:Description>
    </dcterms:created>
  </rdf:Description>
</rdf:RDF>

    </MiriamAnnotation>
    <ListOfCompartments>
      <Compartment key="Compartment_0" name="compartment" simulationType="fixed" dimensionality="3">
      </Compartment>
    </ListOfCompartments>
    <ListOfMetabolites>
      <Metabolite key="Metabolite_0" name="BAFF" simulationType="reactions" compartment="Compartment_0">
        <MiriamAnnotation>
<rdf:RDF xmlns:dcterms="http://purl.org/dc/terms/" xmlns:rdf="http://www.w3.org/1999/02/22-rdf-syntax-ns#">
  <rdf:Description rdf:about="#Metabolite_0">
    <dcterms:created>
      <rdf:Description>
        <dcterms:W3CDTF>2015-01-22T16:18:59Z</dcterms:W3CDTF>
      </rdf:Description>
    </dcterms:created>
  </rdf:Description>
</rdf:RDF>
        </MiriamAnnotation>
      </Metabolite>
      <Metabolite key="Metabolite_1" name="MMP8" simulationType="reactions" compartment="Compartment_0">
        <MiriamAnnotation>
<rdf:RDF xmlns:dcterms="http://purl.org/dc/terms/" xmlns:rdf="http://www.w3.org/1999/02/22-rdf-syntax-ns#">
  <rdf:Description rdf:about="#Metabolite_1">
    <dcterms:created>
      <rdf:Description>
        <dcterms:W3CDTF>2015-02-03T17:30:51Z</dcterms:W3CDTF>
      </rdf:Description>
    </dcterms:created>
  </rdf:Description>
</rdf:RDF>
        </MiriamAnnotation>
      </Metabolite>
      <Metabolite key="Metabolite_2" name="washout" simulationType="reactions" compartment="Compartment_0">
      </Metabolite>
      <Metabolite key="Metabolite_3" name="FLC" simulationType="reactions" compartment="Compartment_0">
      </Metabolite>
      <Metabolite key="Metabolite_4" name="MMP7" simulationType="reactions" compartment="Compartment_0">
        <MiriamAnnotation>
<rdf:RDF xmlns:dcterms="http://purl.org/dc/terms/" xmlns:rdf="http://www.w3.org/1999/02/22-rdf-syntax-ns#">
  <rdf:Description rdf:about="#Metabolite_4">
    <dcterms:created>
      <rdf:Description>
        <dcterms:W3CDTF>2015-02-03T17:32:32Z</dcterms:W3CDTF>
      </rdf:Description>
    </dcterms:created>
  </rdf:Description>
</rdf:RDF>
        </MiriamAnnotation>
      </Metabolite>
      <Metabolite key="Metabolite_5" name="Protease" simulationType="reactions" compartment="Compartment_0">
      </Metabolite>
      <Metabolite key="Metabolite_6" name="Bcells" simulationType="fixed" compartment="Compartment_0">
      </Metabolite>
      <Metabolite key="Metabolite_7" name="drug" simulationType="fixed" compartment="Compartment_0">
        <MiriamAnnotation>
<rdf:RDF xmlns:dcterms="http://purl.org/dc/terms/" xmlns:rdf="http://www.w3.org/1999/02/22-rdf-syntax-ns#">
  <rdf:Description rdf:about="#Metabolite_7">
    <dcterms:created>
      <rdf:Description>
        <dcterms:W3CDTF>2015-02-03T17:00:47Z</dcterms:W3CDTF>
      </rdf:Description>
    </dcterms:created>
  </rdf:Description>
</rdf:RDF>
        </MiriamAnnotation>
      </Metabolite>
      <Metabolite key="Metabolite_8" name="FLC_drug" simulationType="fixed" compartment="Compartment_0">
      </Metabolite>
      <Metabolite key="Metabolite_9" name="DyingFibr" simulationType="fixed" compartment="Compartment_0">
      </Metabolite>
      <Metabolite key="Metabolite_10" name="HealthyFibr" simulationType="fixed" compartment="Compartment_0">
      </Metabolite>
      <Metabolite key="Metabolite_11" name="TNFalpha" simulationType="reactions" compartment="Compartment_0">
        <MiriamAnnotation>
<rdf:RDF xmlns:dcterms="http://purl.org/dc/terms/" xmlns:rdf="http://www.w3.org/1999/02/22-rdf-syntax-ns#">
  <rdf:Description rdf:about="#Metabolite_11">
    <dcterms:created>
      <rdf:Description>
        <dcterms:W3CDTF>2015-02-03T16:19:22Z</dcterms:W3CDTF>
      </rdf:Description>
    </dcterms:created>
  </rdf:Description>
</rdf:RDF>
        </MiriamAnnotation>
      </Metabolite>
      <Metabolite key="Metabolite_12" name="HealthyBacteria" simulationType="fixed" compartment="Compartment_0">
      </Metabolite>
      <Metabolite key="Metabolite_13" name="free_space" simulationType="assignment" compartment="Compartment_0">
        <MiriamAnnotation>
<rdf:RDF xmlns:dcterms="http://purl.org/dc/terms/" xmlns:rdf="http://www.w3.org/1999/02/22-rdf-syntax-ns#">
  <rdf:Description rdf:about="#Metabolite_13">
    <dcterms:created>
      <rdf:Description>
        <dcterms:W3CDTF>2014-06-07T11:12:05Z</dcterms:W3CDTF>
      </rdf:Description>
    </dcterms:created>
  </rdf:Description>
</rdf:RDF>
        </MiriamAnnotation>
        <Expression>
          &lt;CN=Root,Model=Chronic case ,Vector=Compartments[compartment],Vector=Metabolites[Total space],Reference=InitialConcentration&gt;-(&lt;CN=Root,Model=Chronic case ,Vector=Compartments[compartment],Vector=Metabolites[HealthyFibr],Reference=Concentration&gt;+&lt;CN=Root,Model=Chronic case ,Vector=Compartments[compartment],Vector=Metabolites[DyingFibr],Reference=Concentration&gt;)
        </Expression>
      </Metabolite>
      <Metabolite key="Metabolite_14" name="DyingBacteria" simulationType="fixed" compartment="Compartment_0">
      </Metabolite>
      <Metabolite key="Metabolite_15" name="MastCells_FLC" simulationType="reactions" compartment="Compartment_0">
      </Metabolite>
      <Metabolite key="Metabolite_16" name="MastCells_FLC_BAFF" simulationType="reactions" compartment="Compartment_0">
        <MiriamAnnotation>
<rdf:RDF xmlns:dcterms="http://purl.org/dc/terms/" xmlns:rdf="http://www.w3.org/1999/02/22-rdf-syntax-ns#">
  <rdf:Description rdf:about="#Metabolite_16">
    <dcterms:created>
      <rdf:Description>
        <dcterms:W3CDTF>2015-02-05T10:10:03Z</dcterms:W3CDTF>
      </rdf:Description>
    </dcterms:created>
  </rdf:Description>
</rdf:RDF>
        </MiriamAnnotation>
      </Metabolite>
      <Metabolite key="Metabolite_17" name="MastCells" simulationType="reactions" compartment="Compartment_0">
      </Metabolite>
      <Metabolite key="Metabolite_18" name="Total space" simulationType="fixed" compartment="Compartment_0">
      </Metabolite>
    </ListOfMetabolites>
    <ListOfReactions>
      <Reaction key="Reaction_0" name="R1_BAFF_degradation" reversible="false">
        <MiriamAnnotation>
<rdf:RDF xmlns:dcterms="http://purl.org/dc/terms/" xmlns:rdf="http://www.w3.org/1999/02/22-rdf-syntax-ns#">
  <rdf:Description rdf:about="#Reaction_0">
    <dcterms:created>
      <rdf:Description>
        <dcterms:W3CDTF>2014-06-07T10:55:03Z</dcterms:W3CDTF>
      </rdf:Description>
    </dcterms:created>
  </rdf:Description>
</rdf:RDF>
        </MiriamAnnotation>
        <ListOfSubstrates>
          <Substrate metabolite="Metabolite_0" stoichiometry="1"/>
          <Substrate metabolite="Metabolite_1" stoichiometry="1"/>
        </ListOfSubstrates>
        <ListOfProducts>
          <Product metabolite="Metabolite_1" stoichiometry="1"/>
        </ListOfProducts>
        <ListOfConstants>
          <Constant key="Parameter_3143" name="k1" value="0.0001"/>
        </ListOfConstants>
        <KineticLaw function="Function_13">
          <ListOfCallParameters>
            <CallParameter functionParameter="FunctionParameter_81">
              <SourceParameter reference="Parameter_3143"/>
            </CallParameter>
            <CallParameter functionParameter="FunctionParameter_79">
              <SourceParameter reference="Metabolite_0"/>
              <SourceParameter reference="Metabolite_1"/>
            </CallParameter>
          </ListOfCallParameters>
        </KineticLaw>
      </Reaction>
      <Reaction key="Reaction_1" name="R2_BAFF_washout" reversible="false">
        <MiriamAnnotation>
<rdf:RDF xmlns:dcterms="http://purl.org/dc/terms/" xmlns:rdf="http://www.w3.org/1999/02/22-rdf-syntax-ns#">
  <rdf:Description rdf:about="#Reaction_1">
    <dcterms:created>
      <rdf:Description>
        <dcterms:W3CDTF>2014-06-07T10:55:36Z</dcterms:W3CDTF>
      </rdf:Description>
    </dcterms:created>
  </rdf:Description>
</rdf:RDF>
        </MiriamAnnotation>
        <ListOfSubstrates>
          <Substrate metabolite="Metabolite_0" stoichiometry="1"/>
          <Substrate metabolite="Metabolite_2" stoichiometry="1"/>
        </ListOfSubstrates>
        <ListOfProducts>
          <Product metabolite="Metabolite_2" stoichiometry="1"/>
        </ListOfProducts>
        <ListOfConstants>
          <Constant key="Parameter_3142" name="k1" value="0.01"/>
        </ListOfConstants>
        <KineticLaw function="Function_13">
          <ListOfCallParameters>
            <CallParameter functionParameter="FunctionParameter_81">
              <SourceParameter reference="Parameter_3142"/>
            </CallParameter>
            <CallParameter functionParameter="FunctionParameter_79">
              <SourceParameter reference="Metabolite_0"/>
              <SourceParameter reference="Metabolite_2"/>
            </CallParameter>
          </ListOfCallParameters>
        </KineticLaw>
      </Reaction>
      <Reaction key="Reaction_2" name="R3_BAFFinflux" reversible="false">
        <MiriamAnnotation>
<rdf:RDF xmlns:dcterms="http://purl.org/dc/terms/" xmlns:rdf="http://www.w3.org/1999/02/22-rdf-syntax-ns#">
  <rdf:Description rdf:about="#Reaction_2">
    <dcterms:created>
      <rdf:Description>
        <dcterms:W3CDTF>2014-06-07T10:56:03Z</dcterms:W3CDTF>
      </rdf:Description>
    </dcterms:created>
  </rdf:Description>
</rdf:RDF>
        </MiriamAnnotation>
        <ListOfProducts>
          <Product metabolite="Metabolite_0" stoichiometry="1"/>
        </ListOfProducts>
        <ListOfConstants>
          <Constant key="Parameter_3141" name="v" value="0.03"/>
        </ListOfConstants>
        <KineticLaw function="Function_6">
          <ListOfCallParameters>
            <CallParameter functionParameter="FunctionParameter_49">
              <SourceParameter reference="Parameter_3141"/>
            </CallParameter>
          </ListOfCallParameters>
        </KineticLaw>
      </Reaction>
      <Reaction key="Reaction_3" name="R4_FLC_washout" reversible="false">
        <MiriamAnnotation>
<rdf:RDF xmlns:dcterms="http://purl.org/dc/terms/" xmlns:rdf="http://www.w3.org/1999/02/22-rdf-syntax-ns#">
  <rdf:Description rdf:about="#Reaction_3">
    <dcterms:created>
      <rdf:Description>
        <dcterms:W3CDTF>2014-06-07T10:56:29Z</dcterms:W3CDTF>
      </rdf:Description>
    </dcterms:created>
  </rdf:Description>
</rdf:RDF>
        </MiriamAnnotation>
        <ListOfSubstrates>
          <Substrate metabolite="Metabolite_3" stoichiometry="1"/>
          <Substrate metabolite="Metabolite_2" stoichiometry="1"/>
        </ListOfSubstrates>
        <ListOfProducts>
          <Product metabolite="Metabolite_2" stoichiometry="1"/>
        </ListOfProducts>
        <ListOfConstants>
          <Constant key="Parameter_3140" name="k1" value="0.01"/>
        </ListOfConstants>
        <KineticLaw function="Function_13">
          <ListOfCallParameters>
            <CallParameter functionParameter="FunctionParameter_81">
              <SourceParameter reference="Parameter_3140"/>
            </CallParameter>
            <CallParameter functionParameter="FunctionParameter_79">
              <SourceParameter reference="Metabolite_3"/>
              <SourceParameter reference="Metabolite_2"/>
            </CallParameter>
          </ListOfCallParameters>
        </KineticLaw>
      </Reaction>
      <Reaction key="Reaction_4" name="R5_MMP7_washout" reversible="false">
        <MiriamAnnotation>
<rdf:RDF xmlns:dcterms="http://purl.org/dc/terms/" xmlns:rdf="http://www.w3.org/1999/02/22-rdf-syntax-ns#">
  <rdf:Description rdf:about="#Reaction_4">
    <dcterms:created>
      <rdf:Description>
        <dcterms:W3CDTF>2014-06-07T10:56:56Z</dcterms:W3CDTF>
      </rdf:Description>
    </dcterms:created>
  </rdf:Description>
</rdf:RDF>
        </MiriamAnnotation>
        <ListOfSubstrates>
          <Substrate metabolite="Metabolite_4" stoichiometry="1"/>
          <Substrate metabolite="Metabolite_2" stoichiometry="1"/>
        </ListOfSubstrates>
        <ListOfProducts>
          <Product metabolite="Metabolite_2" stoichiometry="1"/>
        </ListOfProducts>
        <ListOfConstants>
          <Constant key="Parameter_3139" name="k1" value="0.01"/>
        </ListOfConstants>
        <KineticLaw function="Function_13">
          <ListOfCallParameters>
            <CallParameter functionParameter="FunctionParameter_81">
              <SourceParameter reference="Parameter_3139"/>
            </CallParameter>
            <CallParameter functionParameter="FunctionParameter_79">
              <SourceParameter reference="Metabolite_4"/>
              <SourceParameter reference="Metabolite_2"/>
            </CallParameter>
          </ListOfCallParameters>
        </KineticLaw>
      </Reaction>
      <Reaction key="Reaction_5" name="R6_MMP8_washout" reversible="false">
        <MiriamAnnotation>
<rdf:RDF xmlns:dcterms="http://purl.org/dc/terms/" xmlns:rdf="http://www.w3.org/1999/02/22-rdf-syntax-ns#">
  <rdf:Description rdf:about="#Reaction_5">
    <dcterms:created>
      <rdf:Description>
        <dcterms:W3CDTF>2014-06-07T10:57:24Z</dcterms:W3CDTF>
      </rdf:Description>
    </dcterms:created>
  </rdf:Description>
</rdf:RDF>
        </MiriamAnnotation>
        <ListOfSubstrates>
          <Substrate metabolite="Metabolite_1" stoichiometry="1"/>
          <Substrate metabolite="Metabolite_2" stoichiometry="1"/>
        </ListOfSubstrates>
        <ListOfProducts>
          <Product metabolite="Metabolite_2" stoichiometry="1"/>
        </ListOfProducts>
        <ListOfConstants>
          <Constant key="Parameter_3138" name="k1" value="0.01"/>
        </ListOfConstants>
        <KineticLaw function="Function_13">
          <ListOfCallParameters>
            <CallParameter functionParameter="FunctionParameter_81">
              <SourceParameter reference="Parameter_3138"/>
            </CallParameter>
            <CallParameter functionParameter="FunctionParameter_79">
              <SourceParameter reference="Metabolite_1"/>
              <SourceParameter reference="Metabolite_2"/>
            </CallParameter>
          </ListOfCallParameters>
        </KineticLaw>
      </Reaction>
      <Reaction key="Reaction_6" name="R7_Protease_washout" reversible="false">
        <MiriamAnnotation>
<rdf:RDF xmlns:dcterms="http://purl.org/dc/terms/" xmlns:rdf="http://www.w3.org/1999/02/22-rdf-syntax-ns#">
  <rdf:Description rdf:about="#Reaction_6">
    <dcterms:created>
      <rdf:Description>
        <dcterms:W3CDTF>2014-06-07T10:57:56Z</dcterms:W3CDTF>
      </rdf:Description>
    </dcterms:created>
  </rdf:Description>
</rdf:RDF>
        </MiriamAnnotation>
        <ListOfSubstrates>
          <Substrate metabolite="Metabolite_5" stoichiometry="1"/>
          <Substrate metabolite="Metabolite_2" stoichiometry="1"/>
        </ListOfSubstrates>
        <ListOfProducts>
          <Product metabolite="Metabolite_2" stoichiometry="1"/>
        </ListOfProducts>
        <ListOfConstants>
          <Constant key="Parameter_3137" name="k1" value="0.01"/>
        </ListOfConstants>
        <KineticLaw function="Function_13">
          <ListOfCallParameters>
            <CallParameter functionParameter="FunctionParameter_81">
              <SourceParameter reference="Parameter_3137"/>
            </CallParameter>
            <CallParameter functionParameter="FunctionParameter_79">
              <SourceParameter reference="Metabolite_5"/>
              <SourceParameter reference="Metabolite_2"/>
            </CallParameter>
          </ListOfCallParameters>
        </KineticLaw>
      </Reaction>
      <Reaction key="Reaction_7" name="R8_TNFalpha_washout" reversible="false">
        <MiriamAnnotation>
<rdf:RDF xmlns:dcterms="http://purl.org/dc/terms/" xmlns:rdf="http://www.w3.org/1999/02/22-rdf-syntax-ns#">
  <rdf:Description rdf:about="#Reaction_7">
    <dcterms:created>
      <rdf:Description>
        <dcterms:W3CDTF>2014-06-07T10:58:16Z</dcterms:W3CDTF>
      </rdf:Description>
    </dcterms:created>
  </rdf:Description>
</rdf:RDF>
        </MiriamAnnotation>
        <ListOfSubstrates>
          <Substrate metabolite="Metabolite_11" stoichiometry="1"/>
          <Substrate metabolite="Metabolite_2" stoichiometry="1"/>
        </ListOfSubstrates>
        <ListOfProducts>
          <Product metabolite="Metabolite_2" stoichiometry="1"/>
        </ListOfProducts>
        <ListOfConstants>
          <Constant key="Parameter_3136" name="k1" value="0.01"/>
        </ListOfConstants>
        <KineticLaw function="Function_13">
          <ListOfCallParameters>
            <CallParameter functionParameter="FunctionParameter_81">
              <SourceParameter reference="Parameter_3136"/>
            </CallParameter>
            <CallParameter functionParameter="FunctionParameter_79">
              <SourceParameter reference="Metabolite_11"/>
              <SourceParameter reference="Metabolite_2"/>
            </CallParameter>
          </ListOfCallParameters>
        </KineticLaw>
      </Reaction>
      <Reaction key="Reaction_8" name="R9_FLC_production" reversible="false">
        <MiriamAnnotation>
<rdf:RDF xmlns:dcterms="http://purl.org/dc/terms/" xmlns:rdf="http://www.w3.org/1999/02/22-rdf-syntax-ns#">
  <rdf:Description rdf:about="#Reaction_8">
    <dcterms:created>
      <rdf:Description>
        <dcterms:W3CDTF>2014-06-07T10:58:35Z</dcterms:W3CDTF>
      </rdf:Description>
    </dcterms:created>
  </rdf:Description>
</rdf:RDF>
        </MiriamAnnotation>
        <ListOfSubstrates>
          <Substrate metabolite="Metabolite_0" stoichiometry="1"/>
          <Substrate metabolite="Metabolite_6" stoichiometry="1"/>
        </ListOfSubstrates>
        <ListOfProducts>
          <Product metabolite="Metabolite_3" stoichiometry="1"/>
          <Product metabolite="Metabolite_0" stoichiometry="1"/>
          <Product metabolite="Metabolite_6" stoichiometry="1"/>
        </ListOfProducts>
        <ListOfConstants>
          <Constant key="Parameter_3135" name="k1" value="0.001"/>
        </ListOfConstants>
        <KineticLaw function="Function_40">
          <ListOfCallParameters>
            <CallParameter functionParameter="FunctionParameter_264">
              <SourceParameter reference="Parameter_3135"/>
            </CallParameter>
            <CallParameter functionParameter="FunctionParameter_254">
              <SourceParameter reference="Metabolite_0"/>
            </CallParameter>
            <CallParameter functionParameter="FunctionParameter_258">
              <SourceParameter reference="Metabolite_6"/>
            </CallParameter>
          </ListOfCallParameters>
        </KineticLaw>
      </Reaction>
      <Reaction key="Reaction_9" name="R10_drug_washout" reversible="false">
        <MiriamAnnotation>
<rdf:RDF xmlns:dcterms="http://purl.org/dc/terms/" xmlns:rdf="http://www.w3.org/1999/02/22-rdf-syntax-ns#">
  <rdf:Description rdf:about="#Reaction_9">
    <dcterms:created>
      <rdf:Description>
        <dcterms:W3CDTF>2014-06-07T10:59:17Z</dcterms:W3CDTF>
      </rdf:Description>
    </dcterms:created>
  </rdf:Description>
</rdf:RDF>
        </MiriamAnnotation>
        <ListOfSubstrates>
          <Substrate metabolite="Metabolite_7" stoichiometry="1"/>
          <Substrate metabolite="Metabolite_2" stoichiometry="1"/>
        </ListOfSubstrates>
        <ListOfProducts>
          <Product metabolite="Metabolite_2" stoichiometry="1"/>
        </ListOfProducts>
        <ListOfConstants>
          <Constant key="Parameter_3134" name="k1" value="0.0001"/>
        </ListOfConstants>
        <KineticLaw function="Function_13">
          <ListOfCallParameters>
            <CallParameter functionParameter="FunctionParameter_81">
              <SourceParameter reference="Parameter_3134"/>
            </CallParameter>
            <CallParameter functionParameter="FunctionParameter_79">
              <SourceParameter reference="Metabolite_7"/>
              <SourceParameter reference="Metabolite_2"/>
            </CallParameter>
          </ListOfCallParameters>
        </KineticLaw>
      </Reaction>
      <Reaction key="Reaction_10" name="R11_FLC_drug_binding" reversible="true">
        <MiriamAnnotation>
<rdf:RDF xmlns:dcterms="http://purl.org/dc/terms/" xmlns:rdf="http://www.w3.org/1999/02/22-rdf-syntax-ns#">
  <rdf:Description rdf:about="#Reaction_10">
    <dcterms:created>
      <rdf:Description>
        <dcterms:W3CDTF>2014-06-07T10:59:56Z</dcterms:W3CDTF>
      </rdf:Description>
    </dcterms:created>
  </rdf:Description>
</rdf:RDF>
        </MiriamAnnotation>
        <ListOfSubstrates>
          <Substrate metabolite="Metabolite_7" stoichiometry="1"/>
          <Substrate metabolite="Metabolite_3" stoichiometry="1"/>
        </ListOfSubstrates>
        <ListOfProducts>
          <Product metabolite="Metabolite_8" stoichiometry="1"/>
        </ListOfProducts>
        <ListOfConstants>
          <Constant key="Parameter_3133" name="k1" value="1e-005"/>
          <Constant key="Parameter_3132" name="k2" value="1e-005"/>
        </ListOfConstants>
        <KineticLaw function="Function_14">
          <ListOfCallParameters>
            <CallParameter functionParameter="FunctionParameter_62">
              <SourceParameter reference="Parameter_3133"/>
            </CallParameter>
            <CallParameter functionParameter="FunctionParameter_39">
              <SourceParameter reference="Metabolite_7"/>
              <SourceParameter reference="Metabolite_3"/>
            </CallParameter>
            <CallParameter functionParameter="FunctionParameter_67">
              <SourceParameter reference="Parameter_3132"/>
            </CallParameter>
            <CallParameter functionParameter="FunctionParameter_71">
              <SourceParameter reference="Metabolite_8"/>
            </CallParameter>
          </ListOfCallParameters>
        </KineticLaw>
      </Reaction>
      <Reaction key="Reaction_11" name="R12_FLC_drug_washout" reversible="false">
        <MiriamAnnotation>
<rdf:RDF xmlns:dcterms="http://purl.org/dc/terms/" xmlns:rdf="http://www.w3.org/1999/02/22-rdf-syntax-ns#">
  <rdf:Description rdf:about="#Reaction_11">
    <dcterms:created>
      <rdf:Description>
        <dcterms:W3CDTF>2014-06-07T11:00:21Z</dcterms:W3CDTF>
      </rdf:Description>
    </dcterms:created>
  </rdf:Description>
</rdf:RDF>
        </MiriamAnnotation>
        <ListOfSubstrates>
          <Substrate metabolite="Metabolite_8" stoichiometry="1"/>
          <Substrate metabolite="Metabolite_2" stoichiometry="1"/>
        </ListOfSubstrates>
        <ListOfProducts>
          <Product metabolite="Metabolite_2" stoichiometry="1"/>
        </ListOfProducts>
        <ListOfConstants>
          <Constant key="Parameter_3131" name="k1" value="0.0001"/>
        </ListOfConstants>
        <KineticLaw function="Function_13">
          <ListOfCallParameters>
            <CallParameter functionParameter="FunctionParameter_81">
              <SourceParameter reference="Parameter_3131"/>
            </CallParameter>
            <CallParameter functionParameter="FunctionParameter_79">
              <SourceParameter reference="Metabolite_8"/>
              <SourceParameter reference="Metabolite_2"/>
            </CallParameter>
          </ListOfCallParameters>
        </KineticLaw>
      </Reaction>
      <Reaction key="Reaction_12" name="R13_BAFF_Secretion_DyingFibr" reversible="false">
        <MiriamAnnotation>
<rdf:RDF xmlns:dcterms="http://purl.org/dc/terms/" xmlns:rdf="http://www.w3.org/1999/02/22-rdf-syntax-ns#">
  <rdf:Description rdf:about="#Reaction_12">
    <dcterms:created>
      <rdf:Description>
        <dcterms:W3CDTF>2014-06-07T11:00:46Z</dcterms:W3CDTF>
      </rdf:Description>
    </dcterms:created>
  </rdf:Description>
</rdf:RDF>
        </MiriamAnnotation>
        <ListOfSubstrates>
          <Substrate metabolite="Metabolite_9" stoichiometry="1"/>
        </ListOfSubstrates>
        <ListOfProducts>
          <Product metabolite="Metabolite_0" stoichiometry="1"/>
        </ListOfProducts>
        <ListOfConstants>
          <Constant key="Parameter_3130" name="k1" value="0.001"/>
        </ListOfConstants>
        <KineticLaw function="Function_13">
          <ListOfCallParameters>
            <CallParameter functionParameter="FunctionParameter_81">
              <SourceParameter reference="Parameter_3130"/>
            </CallParameter>
            <CallParameter functionParameter="FunctionParameter_79">
              <SourceParameter reference="Metabolite_9"/>
            </CallParameter>
          </ListOfCallParameters>
        </KineticLaw>
      </Reaction>
      <Reaction key="Reaction_13" name="R14_BAFFClipOffHealthyFibr" reversible="false">
        <MiriamAnnotation>
<rdf:RDF xmlns:dcterms="http://purl.org/dc/terms/" xmlns:rdf="http://www.w3.org/1999/02/22-rdf-syntax-ns#">
  <rdf:Description rdf:about="#Reaction_13">
    <dcterms:created>
      <rdf:Description>
        <dcterms:W3CDTF>2014-06-07T11:01:11Z</dcterms:W3CDTF>
      </rdf:Description>
    </dcterms:created>
  </rdf:Description>
</rdf:RDF>
        </MiriamAnnotation>
        <ListOfSubstrates>
          <Substrate metabolite="Metabolite_10" stoichiometry="1"/>
          <Substrate metabolite="Metabolite_4" stoichiometry="1"/>
        </ListOfSubstrates>
        <ListOfProducts>
          <Product metabolite="Metabolite_0" stoichiometry="1"/>
          <Product metabolite="Metabolite_4" stoichiometry="1"/>
          <Product metabolite="Metabolite_10" stoichiometry="1"/>
        </ListOfProducts>
        <ListOfConstants>
          <Constant key="Parameter_3129" name="k1" value="1e-005"/>
        </ListOfConstants>
        <KineticLaw function="Function_41">
          <ListOfCallParameters>
            <CallParameter functionParameter="FunctionParameter_265">
              <SourceParameter reference="Parameter_3129"/>
            </CallParameter>
            <CallParameter functionParameter="FunctionParameter_262">
              <SourceParameter reference="Metabolite_10"/>
            </CallParameter>
            <CallParameter functionParameter="FunctionParameter_267">
              <SourceParameter reference="Metabolite_4"/>
            </CallParameter>
          </ListOfCallParameters>
        </KineticLaw>
      </Reaction>
      <Reaction key="Reaction_14" name="R15_DyingFibroblast_death" reversible="false">
        <MiriamAnnotation>
<rdf:RDF xmlns:dcterms="http://purl.org/dc/terms/" xmlns:rdf="http://www.w3.org/1999/02/22-rdf-syntax-ns#">
  <rdf:Description rdf:about="#Reaction_14">
    <dcterms:created>
      <rdf:Description>
        <dcterms:W3CDTF>2014-06-07T11:02:02Z</dcterms:W3CDTF>
      </rdf:Description>
    </dcterms:created>
  </rdf:Description>
</rdf:RDF>
        </MiriamAnnotation>
        <ListOfSubstrates>
          <Substrate metabolite="Metabolite_9" stoichiometry="1"/>
        </ListOfSubstrates>
        <ListOfConstants>
          <Constant key="Parameter_3128" name="k1" value="0.2"/>
        </ListOfConstants>
        <KineticLaw function="Function_13">
          <ListOfCallParameters>
            <CallParameter functionParameter="FunctionParameter_81">
              <SourceParameter reference="Parameter_3128"/>
            </CallParameter>
            <CallParameter functionParameter="FunctionParameter_79">
              <SourceParameter reference="Metabolite_9"/>
            </CallParameter>
          </ListOfCallParameters>
        </KineticLaw>
      </Reaction>
      <Reaction key="Reaction_15" name="R16_Healthy_to_Dying_fibroblast" reversible="false">
        <MiriamAnnotation>
<rdf:RDF xmlns:dcterms="http://purl.org/dc/terms/" xmlns:rdf="http://www.w3.org/1999/02/22-rdf-syntax-ns#">
  <rdf:Description rdf:about="#Reaction_15">
    <dcterms:created>
      <rdf:Description>
        <dcterms:W3CDTF>2014-06-07T11:02:21Z</dcterms:W3CDTF>
      </rdf:Description>
    </dcterms:created>
  </rdf:Description>
</rdf:RDF>
        </MiriamAnnotation>
        <ListOfSubstrates>
          <Substrate metabolite="Metabolite_10" stoichiometry="1"/>
          <Substrate metabolite="Metabolite_11" stoichiometry="1"/>
        </ListOfSubstrates>
        <ListOfProducts>
          <Product metabolite="Metabolite_9" stoichiometry="1"/>
          <Product metabolite="Metabolite_11" stoichiometry="1"/>
        </ListOfProducts>
        <ListOfConstants>
          <Constant key="Parameter_3127" name="k1" value="0.0005"/>
        </ListOfConstants>
        <KineticLaw function="Function_13">
          <ListOfCallParameters>
            <CallParameter functionParameter="FunctionParameter_81">
              <SourceParameter reference="Parameter_3127"/>
            </CallParameter>
            <CallParameter functionParameter="FunctionParameter_79">
              <SourceParameter reference="Metabolite_10"/>
              <SourceParameter reference="Metabolite_11"/>
            </CallParameter>
          </ListOfCallParameters>
        </KineticLaw>
      </Reaction>
      <Reaction key="Reaction_16" name="R17_HealthyBacteriaProduction" reversible="false">
        <MiriamAnnotation>
<rdf:RDF xmlns:dcterms="http://purl.org/dc/terms/" xmlns:rdf="http://www.w3.org/1999/02/22-rdf-syntax-ns#">
  <rdf:Description rdf:about="#Reaction_16">
    <dcterms:created>
      <rdf:Description>
        <dcterms:W3CDTF>2014-06-07T11:02:55Z</dcterms:W3CDTF>
      </rdf:Description>
    </dcterms:created>
  </rdf:Description>
</rdf:RDF>
        </MiriamAnnotation>
        <ListOfSubstrates>
          <Substrate metabolite="Metabolite_12" stoichiometry="1"/>
        </ListOfSubstrates>
        <ListOfProducts>
          <Product metabolite="Metabolite_12" stoichiometry="2"/>
        </ListOfProducts>
        <ListOfConstants>
          <Constant key="Parameter_3126" name="k1" value="0.01"/>
        </ListOfConstants>
        <KineticLaw function="Function_13">
          <ListOfCallParameters>
            <CallParameter functionParameter="FunctionParameter_81">
              <SourceParameter reference="Parameter_3126"/>
            </CallParameter>
            <CallParameter functionParameter="FunctionParameter_79">
              <SourceParameter reference="Metabolite_12"/>
            </CallParameter>
          </ListOfCallParameters>
        </KineticLaw>
      </Reaction>
      <Reaction key="Reaction_17" name="R18_HealthyFibProduction" reversible="false">
        <MiriamAnnotation>
<rdf:RDF xmlns:dcterms="http://purl.org/dc/terms/" xmlns:rdf="http://www.w3.org/1999/02/22-rdf-syntax-ns#">
  <rdf:Description rdf:about="#Reaction_17">
    <dcterms:created>
      <rdf:Description>
        <dcterms:W3CDTF>2014-06-07T11:03:33Z</dcterms:W3CDTF>
      </rdf:Description>
    </dcterms:created>
  </rdf:Description>
</rdf:RDF>
        </MiriamAnnotation>
        <ListOfSubstrates>
          <Substrate metabolite="Metabolite_13" stoichiometry="1"/>
          <Substrate metabolite="Metabolite_10" stoichiometry="1"/>
        </ListOfSubstrates>
        <ListOfProducts>
          <Product metabolite="Metabolite_10" stoichiometry="2"/>
        </ListOfProducts>
        <ListOfConstants>
          <Constant key="Parameter_3125" name="k1" value="4.85e-007"/>
        </ListOfConstants>
        <KineticLaw function="Function_13">
          <ListOfCallParameters>
            <CallParameter functionParameter="FunctionParameter_81">
              <SourceParameter reference="Parameter_3125"/>
            </CallParameter>
            <CallParameter functionParameter="FunctionParameter_79">
              <SourceParameter reference="Metabolite_13"/>
              <SourceParameter reference="Metabolite_10"/>
            </CallParameter>
          </ListOfCallParameters>
        </KineticLaw>
      </Reaction>
      <Reaction key="Reaction_18" name="R19_MMP7_release_HealthyFibr" reversible="false">
        <MiriamAnnotation>
<rdf:RDF xmlns:dcterms="http://purl.org/dc/terms/" xmlns:rdf="http://www.w3.org/1999/02/22-rdf-syntax-ns#">
  <rdf:Description rdf:about="#Reaction_18">
    <dcterms:created>
      <rdf:Description>
        <dcterms:W3CDTF>2014-06-07T11:04:06Z</dcterms:W3CDTF>
      </rdf:Description>
    </dcterms:created>
  </rdf:Description>
</rdf:RDF>
        </MiriamAnnotation>
        <ListOfSubstrates>
          <Substrate metabolite="Metabolite_10" stoichiometry="1"/>
        </ListOfSubstrates>
        <ListOfProducts>
          <Product metabolite="Metabolite_10" stoichiometry="1"/>
          <Product metabolite="Metabolite_4" stoichiometry="1"/>
        </ListOfProducts>
        <ListOfConstants>
          <Constant key="Parameter_3124" name="k1" value="0.001"/>
        </ListOfConstants>
        <KineticLaw function="Function_13">
          <ListOfCallParameters>
            <CallParameter functionParameter="FunctionParameter_81">
              <SourceParameter reference="Parameter_3124"/>
            </CallParameter>
            <CallParameter functionParameter="FunctionParameter_79">
              <SourceParameter reference="Metabolite_10"/>
            </CallParameter>
          </ListOfCallParameters>
        </KineticLaw>
      </Reaction>
      <Reaction key="Reaction_19" name="R20_MMP8_release_HealthyFibr " reversible="false">
        <MiriamAnnotation>
<rdf:RDF xmlns:dcterms="http://purl.org/dc/terms/" xmlns:rdf="http://www.w3.org/1999/02/22-rdf-syntax-ns#">
  <rdf:Description rdf:about="#Reaction_19">
    <dcterms:created>
      <rdf:Description>
        <dcterms:W3CDTF>2014-06-07T11:04:32Z</dcterms:W3CDTF>
      </rdf:Description>
    </dcterms:created>
  </rdf:Description>
</rdf:RDF>
        </MiriamAnnotation>
        <ListOfSubstrates>
          <Substrate metabolite="Metabolite_10" stoichiometry="1"/>
        </ListOfSubstrates>
        <ListOfProducts>
          <Product metabolite="Metabolite_10" stoichiometry="1"/>
          <Product metabolite="Metabolite_1" stoichiometry="100"/>
        </ListOfProducts>
        <ListOfConstants>
          <Constant key="Parameter_3123" name="k1" value="0.1"/>
        </ListOfConstants>
        <KineticLaw function="Function_13">
          <ListOfCallParameters>
            <CallParameter functionParameter="FunctionParameter_81">
              <SourceParameter reference="Parameter_3123"/>
            </CallParameter>
            <CallParameter functionParameter="FunctionParameter_79">
              <SourceParameter reference="Metabolite_10"/>
            </CallParameter>
          </ListOfCallParameters>
        </KineticLaw>
      </Reaction>
      <Reaction key="Reaction_20" name="R21_Healthy_to_Dying_Bacteria" reversible="false">
        <MiriamAnnotation>
<rdf:RDF xmlns:dcterms="http://purl.org/dc/terms/" xmlns:rdf="http://www.w3.org/1999/02/22-rdf-syntax-ns#">
  <rdf:Description rdf:about="#Reaction_20">
    <dcterms:created>
      <rdf:Description>
        <dcterms:W3CDTF>2014-06-07T11:05:05Z</dcterms:W3CDTF>
      </rdf:Description>
    </dcterms:created>
  </rdf:Description>
</rdf:RDF>
        </MiriamAnnotation>
        <ListOfSubstrates>
          <Substrate metabolite="Metabolite_12" stoichiometry="1"/>
          <Substrate metabolite="Metabolite_5" stoichiometry="1"/>
        </ListOfSubstrates>
        <ListOfProducts>
          <Product metabolite="Metabolite_14" stoichiometry="1"/>
          <Product metabolite="Metabolite_5" stoichiometry="1"/>
        </ListOfProducts>
        <ListOfConstants>
          <Constant key="Parameter_3122" name="k1" value="0.005"/>
        </ListOfConstants>
        <KineticLaw function="Function_13">
          <ListOfCallParameters>
            <CallParameter functionParameter="FunctionParameter_81">
              <SourceParameter reference="Parameter_3122"/>
            </CallParameter>
            <CallParameter functionParameter="FunctionParameter_79">
              <SourceParameter reference="Metabolite_12"/>
              <SourceParameter reference="Metabolite_5"/>
            </CallParameter>
          </ListOfCallParameters>
        </KineticLaw>
      </Reaction>
      <Reaction key="Reaction_21" name="R22_BAFF_binding" reversible="true">
        <MiriamAnnotation>
<rdf:RDF xmlns:dcterms="http://purl.org/dc/terms/" xmlns:rdf="http://www.w3.org/1999/02/22-rdf-syntax-ns#">
  <rdf:Description rdf:about="#Reaction_21">
    <dcterms:created>
      <rdf:Description>
        <dcterms:W3CDTF>2014-06-07T11:05:54Z</dcterms:W3CDTF>
      </rdf:Description>
    </dcterms:created>
  </rdf:Description>
</rdf:RDF>
        </MiriamAnnotation>
        <ListOfSubstrates>
          <Substrate metabolite="Metabolite_15" stoichiometry="1"/>
          <Substrate metabolite="Metabolite_0" stoichiometry="1"/>
        </ListOfSubstrates>
        <ListOfProducts>
          <Product metabolite="Metabolite_16" stoichiometry="1"/>
        </ListOfProducts>
        <ListOfConstants>
          <Constant key="Parameter_3121" name="k1" value="0.1"/>
          <Constant key="Parameter_3120" name="k2" value="0.1"/>
        </ListOfConstants>
        <KineticLaw function="Function_14">
          <ListOfCallParameters>
            <CallParameter functionParameter="FunctionParameter_62">
              <SourceParameter reference="Parameter_3121"/>
            </CallParameter>
            <CallParameter functionParameter="FunctionParameter_39">
              <SourceParameter reference="Metabolite_15"/>
              <SourceParameter reference="Metabolite_0"/>
            </CallParameter>
            <CallParameter functionParameter="FunctionParameter_67">
              <SourceParameter reference="Parameter_3120"/>
            </CallParameter>
            <CallParameter functionParameter="FunctionParameter_71">
              <SourceParameter reference="Metabolite_16"/>
            </CallParameter>
          </ListOfCallParameters>
        </KineticLaw>
      </Reaction>
      <Reaction key="Reaction_22" name="R23_FLC_binding" reversible="true">
        <MiriamAnnotation>
<rdf:RDF xmlns:dcterms="http://purl.org/dc/terms/" xmlns:rdf="http://www.w3.org/1999/02/22-rdf-syntax-ns#">
  <rdf:Description rdf:about="#Reaction_22">
    <dcterms:created>
      <rdf:Description>
        <dcterms:W3CDTF>2014-06-07T11:06:22Z</dcterms:W3CDTF>
      </rdf:Description>
    </dcterms:created>
  </rdf:Description>
</rdf:RDF>
        </MiriamAnnotation>
        <ListOfSubstrates>
          <Substrate metabolite="Metabolite_3" stoichiometry="1"/>
          <Substrate metabolite="Metabolite_17" stoichiometry="1"/>
        </ListOfSubstrates>
        <ListOfProducts>
          <Product metabolite="Metabolite_15" stoichiometry="1"/>
        </ListOfProducts>
        <ListOfConstants>
          <Constant key="Parameter_3119" name="k1" value="0.1"/>
          <Constant key="Parameter_3118" name="k2" value="0.1"/>
        </ListOfConstants>
        <KineticLaw function="Function_14">
          <ListOfCallParameters>
            <CallParameter functionParameter="FunctionParameter_62">
              <SourceParameter reference="Parameter_3119"/>
            </CallParameter>
            <CallParameter functionParameter="FunctionParameter_39">
              <SourceParameter reference="Metabolite_3"/>
              <SourceParameter reference="Metabolite_17"/>
            </CallParameter>
            <CallParameter functionParameter="FunctionParameter_67">
              <SourceParameter reference="Parameter_3118"/>
            </CallParameter>
            <CallParameter functionParameter="FunctionParameter_71">
              <SourceParameter reference="Metabolite_15"/>
            </CallParameter>
          </ListOfCallParameters>
        </KineticLaw>
      </Reaction>
      <Reaction key="Reaction_23" name="R24_TNFalpha_production" reversible="false">
        <MiriamAnnotation>
<rdf:RDF xmlns:dcterms="http://purl.org/dc/terms/" xmlns:rdf="http://www.w3.org/1999/02/22-rdf-syntax-ns#">
  <rdf:Description rdf:about="#Reaction_23">
    <dcterms:created>
      <rdf:Description>
        <dcterms:W3CDTF>2014-06-07T11:07:29Z</dcterms:W3CDTF>
      </rdf:Description>
    </dcterms:created>
  </rdf:Description>
</rdf:RDF>
        </MiriamAnnotation>
        <ListOfSubstrates>
          <Substrate metabolite="Metabolite_16" stoichiometry="1"/>
        </ListOfSubstrates>
        <ListOfProducts>
          <Product metabolite="Metabolite_11" stoichiometry="1"/>
          <Product metabolite="Metabolite_16" stoichiometry="1"/>
        </ListOfProducts>
        <ListOfConstants>
          <Constant key="Parameter_3117" name="k1" value="5"/>
        </ListOfConstants>
        <KineticLaw function="Function_13">
          <ListOfCallParameters>
            <CallParameter functionParameter="FunctionParameter_81">
              <SourceParameter reference="Parameter_3117"/>
            </CallParameter>
            <CallParameter functionParameter="FunctionParameter_79">
              <SourceParameter reference="Metabolite_16"/>
            </CallParameter>
          </ListOfCallParameters>
        </KineticLaw>
      </Reaction>
      <Reaction key="Reaction_24" name="R25_Protease_production" reversible="false">
        <MiriamAnnotation>
<rdf:RDF xmlns:dcterms="http://purl.org/dc/terms/" xmlns:rdf="http://www.w3.org/1999/02/22-rdf-syntax-ns#">
  <rdf:Description rdf:about="#Reaction_24">
    <dcterms:created>
      <rdf:Description>
        <dcterms:W3CDTF>2014-06-07T11:08:09Z</dcterms:W3CDTF>
      </rdf:Description>
    </dcterms:created>
  </rdf:Description>
</rdf:RDF>
        </MiriamAnnotation>
        <ListOfSubstrates>
          <Substrate metabolite="Metabolite_16" stoichiometry="1"/>
        </ListOfSubstrates>
        <ListOfProducts>
          <Product metabolite="Metabolite_5" stoichiometry="1"/>
          <Product metabolite="Metabolite_16" stoichiometry="1"/>
        </ListOfProducts>
        <ListOfConstants>
          <Constant key="Parameter_3116" name="k1" value="65"/>
        </ListOfConstants>
        <KineticLaw function="Function_13">
          <ListOfCallParameters>
            <CallParameter functionParameter="FunctionParameter_81">
              <SourceParameter reference="Parameter_3116"/>
            </CallParameter>
            <CallParameter functionParameter="FunctionParameter_79">
              <SourceParameter reference="Metabolite_16"/>
            </CallParameter>
          </ListOfCallParameters>
        </KineticLaw>
      </Reaction>
      <Reaction key="Reaction_25" name="R26_DyingBacteria secrete BAFF" reversible="false">
        <MiriamAnnotation>
<rdf:RDF xmlns:dcterms="http://purl.org/dc/terms/" xmlns:rdf="http://www.w3.org/1999/02/22-rdf-syntax-ns#">
  <rdf:Description rdf:about="#Reaction_25">
    <dcterms:created>
      <rdf:Description>
        <dcterms:W3CDTF>2015-01-22T16:10:39Z</dcterms:W3CDTF>
      </rdf:Description>
    </dcterms:created>
  </rdf:Description>
</rdf:RDF>
        </MiriamAnnotation>
        <ListOfSubstrates>
          <Substrate metabolite="Metabolite_14" stoichiometry="1"/>
        </ListOfSubstrates>
        <ListOfProducts>
          <Product metabolite="Metabolite_0" stoichiometry="1000"/>
        </ListOfProducts>
        <ListOfConstants>
          <Constant key="Parameter_3115" name="k1" value="10"/>
        </ListOfConstants>
        <KineticLaw function="Function_13">
          <ListOfCallParameters>
            <CallParameter functionParameter="FunctionParameter_81">
              <SourceParameter reference="Parameter_3115"/>
            </CallParameter>
            <CallParameter functionParameter="FunctionParameter_79">
              <SourceParameter reference="Metabolite_14"/>
            </CallParameter>
          </ListOfCallParameters>
        </KineticLaw>
      </Reaction>
      <Reaction key="Reaction_26" name="R27_Dyingbacteria die" reversible="false">
        <MiriamAnnotation>
<rdf:RDF xmlns:dcterms="http://purl.org/dc/terms/" xmlns:rdf="http://www.w3.org/1999/02/22-rdf-syntax-ns#">
  <rdf:Description rdf:about="#Reaction_26">
    <dcterms:created>
      <rdf:Description>
        <dcterms:W3CDTF>2015-01-22T16:11:01Z</dcterms:W3CDTF>
      </rdf:Description>
    </dcterms:created>
  </rdf:Description>
</rdf:RDF>
        </MiriamAnnotation>
        <ListOfSubstrates>
          <Substrate metabolite="Metabolite_14" stoichiometry="1"/>
        </ListOfSubstrates>
        <ListOfConstants>
          <Constant key="Parameter_3114" name="k1" value="0.1"/>
        </ListOfConstants>
        <KineticLaw function="Function_13">
          <ListOfCallParameters>
            <CallParameter functionParameter="FunctionParameter_81">
              <SourceParameter reference="Parameter_3114"/>
            </CallParameter>
            <CallParameter functionParameter="FunctionParameter_79">
              <SourceParameter reference="Metabolite_14"/>
            </CallParameter>
          </ListOfCallParameters>
        </KineticLaw>
      </Reaction>
    </ListOfReactions>
    <StateTemplate>
      <StateTemplateVariable objectReference="Model_1"/>
      <StateTemplateVariable objectReference="Metabolite_0"/>
      <StateTemplateVariable objectReference="Metabolite_1"/>
      <StateTemplateVariable objectReference="Metabolite_3"/>
      <StateTemplateVariable objectReference="Metabolite_4"/>
      <StateTemplateVariable objectReference="Metabolite_5"/>
      <StateTemplateVariable objectReference="Metabolite_11"/>
      <StateTemplateVariable objectReference="Metabolite_15"/>
      <StateTemplateVariable objectReference="Metabolite_16"/>
      <StateTemplateVariable objectReference="Metabolite_17"/>
      <StateTemplateVariable objectReference="Metabolite_13"/>
      <StateTemplateVariable objectReference="Metabolite_6"/>
      <StateTemplateVariable objectReference="Metabolite_7"/>
      <StateTemplateVariable objectReference="Metabolite_8"/>
      <StateTemplateVariable objectReference="Metabolite_9"/>
      <StateTemplateVariable objectReference="Metabolite_10"/>
      <StateTemplateVariable objectReference="Metabolite_12"/>
      <StateTemplateVariable objectReference="Metabolite_14"/>
      <StateTemplateVariable objectReference="Metabolite_18"/>
      <StateTemplateVariable objectReference="Metabolite_2"/>
      <StateTemplateVariable objectReference="Compartment_0"/>
    </StateTemplate>
    <InitialState type="initialState">
      0 1806642537000 0 180664253700 0 391308494990.1977 30100653460.78443 20067.10230718962 60201306.92156888 66.89034102396541 602214179000 6022141790 0 0 0 0 0 0 602214179000 602214179 1 
    </InitialState>
  </Model>
  <ListOfTasks>
    <Task key="Task_14" name="Steady-State" type="steadyState" scheduled="false" updateModel="false">
      <Report reference="Report_9" target="" append="1" confirmOverwrite="1"/>
      <Problem>
        <Parameter name="JacobianRequested" type="bool" value="1"/>
        <Parameter name="StabilityAnalysisRequested" type="bool" value="1"/>
      </Problem>
      <Method name="Enhanced Newton" type="EnhancedNewton">
        <Parameter name="Resolution" type="unsignedFloat" value="1e-009"/>
        <Parameter name="Derivation Factor" type="unsignedFloat" value="0.001"/>
        <Parameter name="Use Newton" type="bool" value="1"/>
        <Parameter name="Use Integration" type="bool" value="1"/>
        <Parameter name="Use Back Integration" type="bool" value="1"/>
        <Parameter name="Accept Negative Concentrations" type="bool" value="0"/>
        <Parameter name="Iteration Limit" type="unsignedInteger" value="50"/>
        <Parameter name="Maximum duration for forward integration" type="unsignedFloat" value="1000000000"/>
        <Parameter name="Maximum duration for backward integration" type="unsignedFloat" value="1000000"/>
      </Method>
    </Task>
    <Task key="Task_15" name="Time-Course" type="timeCourse" scheduled="false" updateModel="false">
      <Problem>
        <Parameter name="StepNumber" type="unsignedInteger" value="100"/>
        <Parameter name="StepSize" type="float" value="200"/>
        <Parameter name="Duration" type="float" value="20000"/>
        <Parameter name="TimeSeriesRequested" type="bool" value="1"/>
        <Parameter name="OutputStartTime" type="float" value="0"/>
        <Parameter name="Output Event" type="bool" value="0"/>
      </Problem>
      <Method name="Deterministic (LSODA)" type="Deterministic(LSODA)">
        <Parameter name="Integrate Reduced Model" type="bool" value="0"/>
        <Parameter name="Relative Tolerance" type="unsignedFloat" value="1e-006"/>
        <Parameter name="Absolute Tolerance" type="unsignedFloat" value="1e-012"/>
        <Parameter name="Max Internal Steps" type="unsignedInteger" value="10000"/>
      </Method>
    </Task>
    <Task key="Task_16" name="Scan" type="scan" scheduled="false" updateModel="false">
      <Problem>
        <Parameter name="Subtask" type="unsignedInteger" value="1"/>
        <ParameterGroup name="ScanItems">
        </ParameterGroup>
        <Parameter name="Output in subtask" type="bool" value="1"/>
        <Parameter name="Adjust initial conditions" type="bool" value="0"/>
      </Problem>
      <Method name="Scan Framework" type="ScanFramework">
      </Method>
    </Task>
    <Task key="Task_17" name="Elementary Flux Modes" type="fluxMode" scheduled="false" updateModel="false">
      <Report reference="Report_10" target="" append="1" confirmOverwrite="1"/>
      <Problem>
      </Problem>
      <Method name="EFM Algorithm" type="EFMAlgorithm">
      </Method>
    </Task>
    <Task key="Task_18" name="Optimization" type="optimization" scheduled="false" updateModel="false">
      <Report reference="Report_11" target="" append="1" confirmOverwrite="1"/>
      <Problem>
        <Parameter name="Subtask" type="cn" value="CN=Root,Vector=TaskList[Steady-State]"/>
        <ParameterText name="ObjectiveExpression" type="expression">
          
        </ParameterText>
        <Parameter name="Maximize" type="bool" value="0"/>
        <Parameter name="Randomize Start Values" type="bool" value="0"/>
        <Parameter name="Calculate Statistics" type="bool" value="1"/>
        <ParameterGroup name="OptimizationItemList">
        </ParameterGroup>
        <ParameterGroup name="OptimizationConstraintList">
        </ParameterGroup>
      </Problem>
      <Method name="Random Search" type="RandomSearch">
        <Parameter name="Number of Iterations" type="unsignedInteger" value="100000"/>
        <Parameter name="Random Number Generator" type="unsignedInteger" value="1"/>
        <Parameter name="Seed" type="unsignedInteger" value="0"/>
      </Method>
    </Task>
    <Task key="Task_19" name="Parameter Estimation" type="parameterFitting" scheduled="false" updateModel="false">
      <Report reference="Report_12" target="" append="1" confirmOverwrite="1"/>
      <Problem>
        <Parameter name="Maximize" type="bool" value="0"/>
        <Parameter name="Randomize Start Values" type="bool" value="0"/>
        <Parameter name="Calculate Statistics" type="bool" value="1"/>
        <ParameterGroup name="OptimizationItemList">
        </ParameterGroup>
        <ParameterGroup name="OptimizationConstraintList">
        </ParameterGroup>
        <Parameter name="Steady-State" type="cn" value="CN=Root,Vector=TaskList[Steady-State]"/>
        <Parameter name="Time-Course" type="cn" value="CN=Root,Vector=TaskList[Time-Course]"/>
        <ParameterGroup name="Experiment Set">
        </ParameterGroup>
        <ParameterGroup name="Validation Set">
          <Parameter name="Threshold" type="unsignedInteger" value="5"/>
          <Parameter name="Weight" type="unsignedFloat" value="1"/>
        </ParameterGroup>
      </Problem>
      <Method name="Evolutionary Programming" type="EvolutionaryProgram">
        <Parameter name="Number of Generations" type="unsignedInteger" value="200"/>
        <Parameter name="Population Size" type="unsignedInteger" value="20"/>
        <Parameter name="Random Number Generator" type="unsignedInteger" value="1"/>
        <Parameter name="Seed" type="unsignedInteger" value="0"/>
      </Method>
    </Task>
    <Task key="Task_20" name="Metabolic Control Analysis" type="metabolicControlAnalysis" scheduled="false" updateModel="false">
      <Report reference="Report_13" target="" append="1" confirmOverwrite="1"/>
      <Problem>
        <Parameter name="Steady-State" type="key" value="Task_14"/>
      </Problem>
      <Method name="MCA Method (Reder)" type="MCAMethod(Reder)">
        <Parameter name="Modulation Factor" type="unsignedFloat" value="1e-009"/>
      </Method>
    </Task>
    <Task key="Task_21" name="Lyapunov Exponents" type="lyapunovExponents" scheduled="false" updateModel="false">
      <Report reference="Report_14" target="" append="1" confirmOverwrite="1"/>
      <Problem>
        <Parameter name="ExponentNumber" type="unsignedInteger" value="3"/>
        <Parameter name="DivergenceRequested" type="bool" value="1"/>
        <Parameter name="TransientTime" type="float" value="0"/>
      </Problem>
      <Method name="Wolf Method" type="WolfMethod">
        <Parameter name="Orthonormalization Interval" type="unsignedFloat" value="1"/>
        <Parameter name="Overall time" type="unsignedFloat" value="1000"/>
        <Parameter name="Relative Tolerance" type="unsignedFloat" value="1e-006"/>
        <Parameter name="Absolute Tolerance" type="unsignedFloat" value="1e-012"/>
        <Parameter name="Max Internal Steps" type="unsignedInteger" value="10000"/>
      </Method>
    </Task>
    <Task key="Task_22" name="Time Scale Separation Analysis" type="timeScaleSeparationAnalysis" scheduled="false" updateModel="false">
      <Report reference="Report_15" target="" append="1" confirmOverwrite="1"/>
      <Problem>
        <Parameter name="StepNumber" type="unsignedInteger" value="100"/>
        <Parameter name="StepSize" type="float" value="0.01"/>
        <Parameter name="Duration" type="float" value="1"/>
        <Parameter name="TimeSeriesRequested" type="bool" value="1"/>
        <Parameter name="OutputStartTime" type="float" value="0"/>
      </Problem>
      <Method name="ILDM (LSODA,Deuflhard)" type="TimeScaleSeparation(ILDM,Deuflhard)">
        <Parameter name="Deuflhard Tolerance" type="unsignedFloat" value="1e-006"/>
      </Method>
    </Task>
    <Task key="Task_23" name="Sensitivities" type="sensitivities" scheduled="false" updateModel="false">
      <Report reference="Report_16" target="" append="1" confirmOverwrite="1"/>
      <Problem>
        <Parameter name="SubtaskType" type="unsignedInteger" value="1"/>
        <ParameterGroup name="TargetFunctions">
          <Parameter name="SingleObject" type="cn" value=""/>
          <Parameter name="ObjectListType" type="unsignedInteger" value="7"/>
        </ParameterGroup>
        <ParameterGroup name="ListOfVariables">
          <ParameterGroup name="Variables">
            <Parameter name="SingleObject" type="cn" value=""/>
            <Parameter name="ObjectListType" type="unsignedInteger" value="41"/>
          </ParameterGroup>
        </ParameterGroup>
      </Problem>
      <Method name="Sensitivities Method" type="SensitivitiesMethod">
        <Parameter name="Delta factor" type="unsignedFloat" value="0.001"/>
        <Parameter name="Delta minimum" type="unsignedFloat" value="1e-012"/>
      </Method>
    </Task>
    <Task key="Task_24" name="Moieties" type="moieties" scheduled="false" updateModel="false">
      <Problem>
      </Problem>
      <Method name="Householder Reduction" type="Householder">
      </Method>
    </Task>
    <Task key="Task_25" name="Cross Section" type="crosssection" scheduled="false" updateModel="false">
      <Problem>
        <Parameter name="StepNumber" type="unsignedInteger" value="100"/>
        <Parameter name="StepSize" type="float" value="0.01"/>
        <Parameter name="Duration" type="float" value="1"/>
        <Parameter name="TimeSeriesRequested" type="bool" value="1"/>
        <Parameter name="OutputStartTime" type="float" value="0"/>
        <Parameter name="Output Event" type="bool" value="0"/>
        <Parameter name="LimitCrossings" type="bool" value="0"/>
        <Parameter name="NumCrossingsLimit" type="unsignedInteger" value="0"/>
        <Parameter name="LimitOutTime" type="bool" value="0"/>
        <Parameter name="LimitOutCrossings" type="bool" value="0"/>
        <Parameter name="PositiveDirection" type="bool" value="1"/>
        <Parameter name="NumOutCrossingsLimit" type="unsignedInteger" value="0"/>
        <Parameter name="LimitUntilConvergence" type="bool" value="0"/>
        <Parameter name="ConvergenceTolerance" type="float" value="1e-006"/>
        <Parameter name="Threshold" type="float" value="0"/>
        <Parameter name="DelayOutputUntilConvergence" type="bool" value="0"/>
        <Parameter name="OutputConvergenceTolerance" type="float" value="1e-006"/>
        <ParameterText name="TriggerExpression" type="expression">
          
        </ParameterText>
        <Parameter name="SingleVariable" type="cn" value=""/>
      </Problem>
      <Method name="Deterministic (LSODA)" type="Deterministic(LSODA)">
        <Parameter name="Integrate Reduced Model" type="bool" value="0"/>
        <Parameter name="Relative Tolerance" type="unsignedFloat" value="1e-006"/>
        <Parameter name="Absolute Tolerance" type="unsignedFloat" value="1e-012"/>
        <Parameter name="Max Internal Steps" type="unsignedInteger" value="10000"/>
      </Method>
    </Task>
    <Task key="Task_26" name="Linear Noise Approximation" type="linearNoiseApproximation" scheduled="false" updateModel="false">
      <Report reference="Report_17" target="" append="1" confirmOverwrite="1"/>
      <Problem>
        <Parameter name="Steady-State" type="key" value="Task_14"/>
      </Problem>
      <Method name="Linear Noise Approximation" type="LinearNoiseApproximation">
      </Method>
    </Task>
  </ListOfTasks>
  <ListOfReports>
    <Report key="Report_9" name="Steady-State" taskType="steadyState" separator="&#x09;" precision="6">
      <Comment>
        Automatically generated report.
      </Comment>
      <Footer>
        <Object cn="CN=Root,Vector=TaskList[Steady-State]"/>
      </Footer>
    </Report>
    <Report key="Report_10" name="Elementary Flux Modes" taskType="fluxMode" separator="&#x09;" precision="6">
      <Comment>
        Automatically generated report.
      </Comment>
      <Footer>
        <Object cn="CN=Root,Vector=TaskList[Elementary Flux Modes],Object=Result"/>
      </Footer>
    </Report>
    <Report key="Report_11" name="Optimization" taskType="optimization" separator="&#x09;" precision="6">
      <Comment>
        Automatically generated report.
      </Comment>
      <Header>
        <Object cn="CN=Root,Vector=TaskList[Optimization],Object=Description"/>
        <Object cn="String=\[Function Evaluations\]"/>
        <Object cn="Separator=&#x09;"/>
        <Object cn="String=\[Best Value\]"/>
        <Object cn="Separator=&#x09;"/>
        <Object cn="String=\[Best Parameters\]"/>
      </Header>
      <Body>
        <Object cn="CN=Root,Vector=TaskList[Optimization],Problem=Optimization,Reference=Function Evaluations"/>
        <Object cn="Separator=&#x09;"/>
        <Object cn="CN=Root,Vector=TaskList[Optimization],Problem=Optimization,Reference=Best Value"/>
        <Object cn="Separator=&#x09;"/>
        <Object cn="CN=Root,Vector=TaskList[Optimization],Problem=Optimization,Reference=Best Parameters"/>
      </Body>
      <Footer>
        <Object cn="String=&#x0a;"/>
        <Object cn="CN=Root,Vector=TaskList[Optimization],Object=Result"/>
      </Footer>
    </Report>
    <Report key="Report_12" name="Parameter Estimation" taskType="parameterFitting" separator="&#x09;" precision="6">
      <Comment>
        Automatically generated report.
      </Comment>
      <Header>
        <Object cn="CN=Root,Vector=TaskList[Parameter Estimation],Object=Description"/>
        <Object cn="String=\[Function Evaluations\]"/>
        <Object cn="Separator=&#x09;"/>
        <Object cn="String=\[Best Value\]"/>
        <Object cn="Separator=&#x09;"/>
        <Object cn="String=\[Best Parameters\]"/>
      </Header>
      <Body>
        <Object cn="CN=Root,Vector=TaskList[Parameter Estimation],Problem=Parameter Estimation,Reference=Function Evaluations"/>
        <Object cn="Separator=&#x09;"/>
        <Object cn="CN=Root,Vector=TaskList[Parameter Estimation],Problem=Parameter Estimation,Reference=Best Value"/>
        <Object cn="Separator=&#x09;"/>
        <Object cn="CN=Root,Vector=TaskList[Parameter Estimation],Problem=Parameter Estimation,Reference=Best Parameters"/>
      </Body>
      <Footer>
        <Object cn="String=&#x0a;"/>
        <Object cn="CN=Root,Vector=TaskList[Parameter Estimation],Object=Result"/>
      </Footer>
    </Report>
    <Report key="Report_13" name="Metabolic Control Analysis" taskType="metabolicControlAnalysis" separator="&#x09;" precision="6">
      <Comment>
        Automatically generated report.
      </Comment>
      <Header>
        <Object cn="CN=Root,Vector=TaskList[Metabolic Control Analysis],Object=Description"/>
      </Header>
      <Footer>
        <Object cn="String=&#x0a;"/>
        <Object cn="CN=Root,Vector=TaskList[Metabolic Control Analysis],Object=Result"/>
      </Footer>
    </Report>
    <Report key="Report_14" name="Lyapunov Exponents" taskType="lyapunovExponents" separator="&#x09;" precision="6">
      <Comment>
        Automatically generated report.
      </Comment>
      <Header>
        <Object cn="CN=Root,Vector=TaskList[Lyapunov Exponents],Object=Description"/>
      </Header>
      <Footer>
        <Object cn="String=&#x0a;"/>
        <Object cn="CN=Root,Vector=TaskList[Lyapunov Exponents],Object=Result"/>
      </Footer>
    </Report>
    <Report key="Report_15" name="Time Scale Separation Analysis" taskType="timeScaleSeparationAnalysis" separator="&#x09;" precision="6">
      <Comment>
        Automatically generated report.
      </Comment>
      <Header>
        <Object cn="CN=Root,Vector=TaskList[Time Scale Separation Analysis],Object=Description"/>
      </Header>
      <Footer>
        <Object cn="String=&#x0a;"/>
        <Object cn="CN=Root,Vector=TaskList[Time Scale Separation Analysis],Object=Result"/>
      </Footer>
    </Report>
    <Report key="Report_16" name="Sensitivities" taskType="sensitivities" separator="&#x09;" precision="6">
      <Comment>
        Automatically generated report.
      </Comment>
      <Header>
        <Object cn="CN=Root,Vector=TaskList[Sensitivities],Object=Description"/>
      </Header>
      <Footer>
        <Object cn="String=&#x0a;"/>
        <Object cn="CN=Root,Vector=TaskList[Sensitivities],Object=Result"/>
      </Footer>
    </Report>
    <Report key="Report_17" name="Linear Noise Approximation" taskType="linearNoiseApproximation" separator="&#x09;" precision="6">
      <Comment>
        Automatically generated report.
      </Comment>
      <Header>
        <Object cn="CN=Root,Vector=TaskList[Linear Noise Approximation],Object=Description"/>
      </Header>
      <Footer>
        <Object cn="String=&#x0a;"/>
        <Object cn="CN=Root,Vector=TaskList[Linear Noise Approximation],Object=Result"/>
      </Footer>
    </Report>
  </ListOfReports>
  <ListOfPlots>
    <PlotSpecification name="Concentrations, Volumes, and Global Quantity Values" type="Plot2D" active="1">
      <Parameter name="log X" type="bool" value="0"/>
      <Parameter name="log Y" type="bool" value="0"/>
      <ListOfPlotItems>
        <PlotItem name="[BAFF]" type="Curve2D">
          <Parameter name="Color" type="string" value="auto"/>
          <Parameter name="Line subtype" type="unsignedInteger" value="0"/>
          <Parameter name="Line type" type="unsignedInteger" value="0"/>
          <Parameter name="Line width" type="unsignedFloat" value="1"/>
          <Parameter name="Recording Activity" type="string" value="during"/>
          <Parameter name="Symbol subtype" type="unsignedInteger" value="0"/>
          <ListOfChannels>
            <ChannelSpec cn="CN=Root,Model=Chronic case ,Reference=Time"/>
            <ChannelSpec cn="CN=Root,Model=Chronic case ,Vector=Compartments[compartment],Vector=Metabolites[BAFF],Reference=Concentration"/>
          </ListOfChannels>
        </PlotItem>
        <PlotItem name="[MMP8]" type="Curve2D">
          <Parameter name="Color" type="string" value="auto"/>
          <Parameter name="Line subtype" type="unsignedInteger" value="0"/>
          <Parameter name="Line type" type="unsignedInteger" value="0"/>
          <Parameter name="Line width" type="unsignedFloat" value="1"/>
          <Parameter name="Recording Activity" type="string" value="during"/>
          <Parameter name="Symbol subtype" type="unsignedInteger" value="0"/>
          <ListOfChannels>
            <ChannelSpec cn="CN=Root,Model=Chronic case ,Reference=Time"/>
            <ChannelSpec cn="CN=Root,Model=Chronic case ,Vector=Compartments[compartment],Vector=Metabolites[MMP8],Reference=Concentration"/>
          </ListOfChannels>
        </PlotItem>
        <PlotItem name="[washout]" type="Curve2D">
          <Parameter name="Color" type="string" value="auto"/>
          <Parameter name="Line subtype" type="unsignedInteger" value="0"/>
          <Parameter name="Line type" type="unsignedInteger" value="0"/>
          <Parameter name="Line width" type="unsignedFloat" value="1"/>
          <Parameter name="Recording Activity" type="string" value="during"/>
          <Parameter name="Symbol subtype" type="unsignedInteger" value="0"/>
          <ListOfChannels>
            <ChannelSpec cn="CN=Root,Model=Chronic case ,Reference=Time"/>
            <ChannelSpec cn="CN=Root,Model=Chronic case ,Vector=Compartments[compartment],Vector=Metabolites[washout],Reference=Concentration"/>
          </ListOfChannels>
        </PlotItem>
        <PlotItem name="[FLC]" type="Curve2D">
          <Parameter name="Color" type="string" value="auto"/>
          <Parameter name="Line subtype" type="unsignedInteger" value="0"/>
          <Parameter name="Line type" type="unsignedInteger" value="0"/>
          <Parameter name="Line width" type="unsignedFloat" value="1"/>
          <Parameter name="Recording Activity" type="string" value="during"/>
          <Parameter name="Symbol subtype" type="unsignedInteger" value="0"/>
          <ListOfChannels>
            <ChannelSpec cn="CN=Root,Model=Chronic case ,Reference=Time"/>
            <ChannelSpec cn="CN=Root,Model=Chronic case ,Vector=Compartments[compartment],Vector=Metabolites[FLC],Reference=Concentration"/>
          </ListOfChannels>
        </PlotItem>
        <PlotItem name="[MMP7]" type="Curve2D">
          <Parameter name="Color" type="string" value="auto"/>
          <Parameter name="Line subtype" type="unsignedInteger" value="0"/>
          <Parameter name="Line type" type="unsignedInteger" value="0"/>
          <Parameter name="Line width" type="unsignedFloat" value="1"/>
          <Parameter name="Recording Activity" type="string" value="during"/>
          <Parameter name="Symbol subtype" type="unsignedInteger" value="0"/>
          <ListOfChannels>
            <ChannelSpec cn="CN=Root,Model=Chronic case ,Reference=Time"/>
            <ChannelSpec cn="CN=Root,Model=Chronic case ,Vector=Compartments[compartment],Vector=Metabolites[MMP7],Reference=Concentration"/>
          </ListOfChannels>
        </PlotItem>
        <PlotItem name="[Protease]" type="Curve2D">
          <Parameter name="Color" type="string" value="auto"/>
          <Parameter name="Line subtype" type="unsignedInteger" value="0"/>
          <Parameter name="Line type" type="unsignedInteger" value="0"/>
          <Parameter name="Line width" type="unsignedFloat" value="1"/>
          <Parameter name="Recording Activity" type="string" value="during"/>
          <Parameter name="Symbol subtype" type="unsignedInteger" value="0"/>
          <ListOfChannels>
            <ChannelSpec cn="CN=Root,Model=Chronic case ,Reference=Time"/>
            <ChannelSpec cn="CN=Root,Model=Chronic case ,Vector=Compartments[compartment],Vector=Metabolites[Protease],Reference=Concentration"/>
          </ListOfChannels>
        </PlotItem>
        <PlotItem name="[drug]" type="Curve2D">
          <Parameter name="Color" type="string" value="auto"/>
          <Parameter name="Line subtype" type="unsignedInteger" value="0"/>
          <Parameter name="Line type" type="unsignedInteger" value="0"/>
          <Parameter name="Line width" type="unsignedFloat" value="1"/>
          <Parameter name="Recording Activity" type="string" value="during"/>
          <Parameter name="Symbol subtype" type="unsignedInteger" value="0"/>
          <ListOfChannels>
            <ChannelSpec cn="CN=Root,Model=Chronic case ,Reference=Time"/>
            <ChannelSpec cn="CN=Root,Model=Chronic case ,Vector=Compartments[compartment],Vector=Metabolites[drug],Reference=Concentration"/>
          </ListOfChannels>
        </PlotItem>
        <PlotItem name="[FLC_drug]" type="Curve2D">
          <Parameter name="Color" type="string" value="auto"/>
          <Parameter name="Line subtype" type="unsignedInteger" value="0"/>
          <Parameter name="Line type" type="unsignedInteger" value="0"/>
          <Parameter name="Line width" type="unsignedFloat" value="1"/>
          <Parameter name="Recording Activity" type="string" value="during"/>
          <Parameter name="Symbol subtype" type="unsignedInteger" value="0"/>
          <ListOfChannels>
            <ChannelSpec cn="CN=Root,Model=Chronic case ,Reference=Time"/>
            <ChannelSpec cn="CN=Root,Model=Chronic case ,Vector=Compartments[compartment],Vector=Metabolites[FLC_drug],Reference=Concentration"/>
          </ListOfChannels>
        </PlotItem>
        <PlotItem name="[DyingFibr]" type="Curve2D">
          <Parameter name="Color" type="string" value="auto"/>
          <Parameter name="Line subtype" type="unsignedInteger" value="0"/>
          <Parameter name="Line type" type="unsignedInteger" value="0"/>
          <Parameter name="Line width" type="unsignedFloat" value="1"/>
          <Parameter name="Recording Activity" type="string" value="during"/>
          <Parameter name="Symbol subtype" type="unsignedInteger" value="0"/>
          <ListOfChannels>
            <ChannelSpec cn="CN=Root,Model=Chronic case ,Reference=Time"/>
            <ChannelSpec cn="CN=Root,Model=Chronic case ,Vector=Compartments[compartment],Vector=Metabolites[DyingFibr],Reference=Concentration"/>
          </ListOfChannels>
        </PlotItem>
        <PlotItem name="[HealthyFibr]" type="Curve2D">
          <Parameter name="Color" type="string" value="auto"/>
          <Parameter name="Line subtype" type="unsignedInteger" value="0"/>
          <Parameter name="Line type" type="unsignedInteger" value="0"/>
          <Parameter name="Line width" type="unsignedFloat" value="1"/>
          <Parameter name="Recording Activity" type="string" value="during"/>
          <Parameter name="Symbol subtype" type="unsignedInteger" value="0"/>
          <ListOfChannels>
            <ChannelSpec cn="CN=Root,Model=Chronic case ,Reference=Time"/>
            <ChannelSpec cn="CN=Root,Model=Chronic case ,Vector=Compartments[compartment],Vector=Metabolites[HealthyFibr],Reference=Concentration"/>
          </ListOfChannels>
        </PlotItem>
        <PlotItem name="[TNFalpha]" type="Curve2D">
          <Parameter name="Color" type="string" value="auto"/>
          <Parameter name="Line subtype" type="unsignedInteger" value="0"/>
          <Parameter name="Line type" type="unsignedInteger" value="0"/>
          <Parameter name="Line width" type="unsignedFloat" value="1"/>
          <Parameter name="Recording Activity" type="string" value="during"/>
          <Parameter name="Symbol subtype" type="unsignedInteger" value="0"/>
          <ListOfChannels>
            <ChannelSpec cn="CN=Root,Model=Chronic case ,Reference=Time"/>
            <ChannelSpec cn="CN=Root,Model=Chronic case ,Vector=Compartments[compartment],Vector=Metabolites[TNFalpha],Reference=Concentration"/>
          </ListOfChannels>
        </PlotItem>
        <PlotItem name="[HealthyBacteria]" type="Curve2D">
          <Parameter name="Color" type="string" value="auto"/>
          <Parameter name="Line subtype" type="unsignedInteger" value="0"/>
          <Parameter name="Line type" type="unsignedInteger" value="0"/>
          <Parameter name="Line width" type="unsignedFloat" value="1"/>
          <Parameter name="Recording Activity" type="string" value="during"/>
          <Parameter name="Symbol subtype" type="unsignedInteger" value="0"/>
          <ListOfChannels>
            <ChannelSpec cn="CN=Root,Model=Chronic case ,Reference=Time"/>
            <ChannelSpec cn="CN=Root,Model=Chronic case ,Vector=Compartments[compartment],Vector=Metabolites[HealthyBacteria],Reference=Concentration"/>
          </ListOfChannels>
        </PlotItem>
        <PlotItem name="[free_space]" type="Curve2D">
          <Parameter name="Color" type="string" value="auto"/>
          <Parameter name="Line subtype" type="unsignedInteger" value="0"/>
          <Parameter name="Line type" type="unsignedInteger" value="0"/>
          <Parameter name="Line width" type="unsignedFloat" value="1"/>
          <Parameter name="Recording Activity" type="string" value="during"/>
          <Parameter name="Symbol subtype" type="unsignedInteger" value="0"/>
          <ListOfChannels>
            <ChannelSpec cn="CN=Root,Model=Chronic case ,Reference=Time"/>
            <ChannelSpec cn="CN=Root,Model=Chronic case ,Vector=Compartments[compartment],Vector=Metabolites[free_space],Reference=Concentration"/>
          </ListOfChannels>
        </PlotItem>
        <PlotItem name="[DyingBacteria]" type="Curve2D">
          <Parameter name="Color" type="string" value="auto"/>
          <Parameter name="Line subtype" type="unsignedInteger" value="0"/>
          <Parameter name="Line type" type="unsignedInteger" value="0"/>
          <Parameter name="Line width" type="unsignedFloat" value="1"/>
          <Parameter name="Recording Activity" type="string" value="during"/>
          <Parameter name="Symbol subtype" type="unsignedInteger" value="0"/>
          <ListOfChannels>
            <ChannelSpec cn="CN=Root,Model=Chronic case ,Reference=Time"/>
            <ChannelSpec cn="CN=Root,Model=Chronic case ,Vector=Compartments[compartment],Vector=Metabolites[DyingBacteria],Reference=Concentration"/>
          </ListOfChannels>
        </PlotItem>
        <PlotItem name="[MastCells_FLC]" type="Curve2D">
          <Parameter name="Color" type="string" value="auto"/>
          <Parameter name="Line subtype" type="unsignedInteger" value="0"/>
          <Parameter name="Line type" type="unsignedInteger" value="0"/>
          <Parameter name="Line width" type="unsignedFloat" value="1"/>
          <Parameter name="Recording Activity" type="string" value="during"/>
          <Parameter name="Symbol subtype" type="unsignedInteger" value="0"/>
          <ListOfChannels>
            <ChannelSpec cn="CN=Root,Model=Chronic case ,Reference=Time"/>
            <ChannelSpec cn="CN=Root,Model=Chronic case ,Vector=Compartments[compartment],Vector=Metabolites[MastCells_FLC],Reference=Concentration"/>
          </ListOfChannels>
        </PlotItem>
        <PlotItem name="[MastCells_FLC_BAFF]" type="Curve2D">
          <Parameter name="Color" type="string" value="auto"/>
          <Parameter name="Line subtype" type="unsignedInteger" value="0"/>
          <Parameter name="Line type" type="unsignedInteger" value="0"/>
          <Parameter name="Line width" type="unsignedFloat" value="1"/>
          <Parameter name="Recording Activity" type="string" value="during"/>
          <Parameter name="Symbol subtype" type="unsignedInteger" value="0"/>
          <ListOfChannels>
            <ChannelSpec cn="CN=Root,Model=Chronic case ,Reference=Time"/>
            <ChannelSpec cn="CN=Root,Model=Chronic case ,Vector=Compartments[compartment],Vector=Metabolites[MastCells_FLC_BAFF],Reference=Concentration"/>
          </ListOfChannels>
        </PlotItem>
        <PlotItem name="[MastCells]" type="Curve2D">
          <Parameter name="Color" type="string" value="auto"/>
          <Parameter name="Line subtype" type="unsignedInteger" value="0"/>
          <Parameter name="Line type" type="unsignedInteger" value="0"/>
          <Parameter name="Line width" type="unsignedFloat" value="1"/>
          <Parameter name="Recording Activity" type="string" value="during"/>
          <Parameter name="Symbol subtype" type="unsignedInteger" value="0"/>
          <ListOfChannels>
            <ChannelSpec cn="CN=Root,Model=Chronic case ,Reference=Time"/>
            <ChannelSpec cn="CN=Root,Model=Chronic case ,Vector=Compartments[compartment],Vector=Metabolites[MastCells],Reference=Concentration"/>
          </ListOfChannels>
        </PlotItem>
      </ListOfPlotItems>
    </PlotSpecification>
  </ListOfPlots>
  <GUI>
  </GUI>
</COPASI>
