# Supplementary material for: Predictable Irreversible Switching Between Acute and Chronic Inflammation
Source: Front Immunol. 2018 Aug 7;9:1596. doi: 10.3389/fimmu.2018.01596 (PMC6090016; doi:10.3389/fimmu.2018.01596)
Supplement: Supplementary file 2 [file data_sheet_2.zip › COPASI models/COPASI models for Fig 7/Adaptive immunity/1000 B-cell in bacterial infection.txt]

# Time	[BAFF]	[MMP8]	[washout]	[FLC]	[MMP7]	[Protease]	[drug]	[FLC_drug]	[DyingFibr]	[HealthyFibr]	[TNFalpha]	[HealthyBacteria]	[free_space]	[DyingBacteria]	[MastCells_FLC]	[MastCells_FLC_BAFF]	[MastCells]
0	0.00999412	999509	1	0.000999412	99.951	1	0	0	0	999.509	0.000475162	1e-006	0.491	0	9.98404e-005	9.97816e-007	0.0998992
200	0.00993071	996851	1	0.849046	99.6851	2.1722	0	0	0.378758	992.769	0.156746	1.93896e-006	6.8521	2.08453e-009	0.0454754	0.00044701	0.0540776
400	0.00975045	983271	1	0.962665	98.3271	2.948	0	0	0.54504	974.574	0.225369	1.00422e-006	24.8809	1.46619e-009	0.0487981	0.000475884	0.050726
600	0.00955922	964789	1	0.962472	96.4789	3.04582	0	0	0.556703	955.438	0.234105	3.61533e-007	44.0056	5.45416e-010	0.0488231	0.000467303	0.0507097
800	0.0093874	946803	1	0.947083	94.6803	2.99393	0	0	0.538003	938.268	0.230277	1.29836e-007	61.1936	1.92531e-010	0.0484308	0.000455229	0.051114
1000	0.00923765	930789	1	0.931406	93.0789	2.9221	0	0	0.516761	923.308	0.224773	4.98112e-008	76.1756	7.20957e-011	0.0480206	0.000444117	0.0515354
1200	0.00910752	916818	1	0.917452	91.6818	2.85515	0	0	0.49777	910.308	0.219626	2.04969e-008	89.1946	2.89837e-011	0.047649	0.000434416	0.0519166
1400	0.00899418	904657	1	0.905264	90.4657	2.79637	0	0	0.481411	898.984	0.215105	8.98175e-009	100.534	1.24388e-011	0.0473198	0.000425995	0.0522543
1600	0.00889515	894047	1	0.894625	89.4047	2.7452	0	0	0.467361	889.091	0.21117	4.15786e-009	110.442	5.65272e-012	0.0470288	0.00041867	0.0525525
1800	0.00880837	884764	1	0.885316	88.4764	2.70062	0	0	0.455253	880.422	0.20774	2.01898e-009	119.123	2.70022e-012	0.0467715	0.000412279	0.0528163
2000	0.00873214	876620	1	0.877149	87.662	2.66167	0	0	0.444774	872.806	0.204744	1.02212e-009	126.75	1.34726e-012	0.0465436	0.000406686	0.0530498
2200	0.00866501	869458	1	0.869967	86.9458	2.62754	0	0	0.435671	866.099	0.202118	5.36679e-010	133.465	6.98313e-013	0.0463414	0.000401779	0.0532568
2400	0.00860579	863146	1	0.863637	86.3146	2.59756	0	0	0.427734	860.183	0.199812	2.90956e-010	139.389	3.74259e-013	0.046162	0.000397463	0.0534406
2600	0.00855345	857572	1	0.858048	85.7572	2.57116	0	0	0.420794	854.954	0.197782	1.62242e-010	144.625	2.06334e-013	0.0460024	0.000393658	0.0536039
2800	0.00850712	852643	1	0.853105	85.2643	2.54788	0	0	0.414708	850.325	0.195991	9.27411e-011	149.26	1.17705e-013	0.0458605	0.000390299	0.0537492
3000	0.00846605	848276	1	0.848726	84.8276	2.5273	0	0	0.409359	846.222	0.194408	5.41866e-011	153.369	6.79252e-014	0.0457342	0.000387328	0.0538785
3200	0.0084296	844404	1	0.844843	84.4404	2.50909	0	0	0.404647	842.581	0.193007	3.22792e-011	157.014	4.0105e-014	0.0456216	0.000384696	0.0539937
3400	0.00839722	840966	1	0.841395	84.0966	2.49295	0	0	0.400489	839.346	0.191765	1.95615e-011	160.254	2.41476e-014	0.0455213	0.000382362	0.0540964
3600	0.00836843	837909	1	0.83833	83.7909	2.47863	0	0	0.396813	836.469	0.190664	1.20362e-011	163.134	1.47569e-014	0.0454318	0.00038029	0.054188
3800	0.0083428	835190	1	0.835604	83.519	2.46591	0	0	0.393559	833.909	0.189685	7.50652e-012	165.698	9.16527e-015	0.0453519	0.000378448	0.0542697
4000	0.00831997	832770	1	0.833177	83.277	2.4546	0	0	0.390674	831.628	0.188815	4.73807e-012	167.981	5.72107e-015	0.0452805	0.00037681	0.0543427
4200	0.00829963	830613	1	0.831014	83.0613	2.44453	0	0	0.388114	829.595	0.188041	3.02274e-012	170.017	-1.6161e-014	0.0452168	0.000375351	0.0544079
4400	0.00828148	828690	1	0.829086	82.869	2.43557	0	0	0.385839	827.782	0.187351	1.94683e-012	171.832	2.34786e-015	0.0451598	0.000374052	0.0544661
4600	0.00826529	826975	1	0.827366	82.6975	2.42758	0	0	0.383817	826.165	0.186737	1.26454e-012	173.451	1.52001e-015	0.0451089	0.000372893	0.0545182
4800	0.00825084	825444	1	0.82583	82.5444	2.42045	0	0	0.382016	824.721	0.186189	8.27592e-013	174.897	9.91865e-016	0.0450634	0.00037186	0.0545647
5000	0.00823793	824077	1	0.82446	82.4077	2.41409	0	0	0.380413	823.431	0.1857	5.45286e-013	176.189	6.51804e-016	0.0450227	0.000370937	0.0546064
5200	0.00822639	822855	1	0.823235	82.2855	2.40842	0	0	0.378983	822.279	0.185263	3.61444e-013	177.342	4.31033e-016	0.0449863	0.000370114	0.0546436
5400	0.00821608	821764	1	0.822141	82.1764	2.40335	0	0	0.377709	821.249	0.184873	2.40874e-013	178.374	2.86644e-016	0.0449537	0.000369378	0.0546769
5600	0.00820687	820789	1	0.821163	82.0789	2.39883	0	0	0.376572	820.328	0.184525	1.61294e-013	179.296	1.9158e-016	0.0449246	0.000368721	0.0547067
5800	0.00819863	819917	1	0.820289	81.9917	2.39478	0	0	0.375556	819.504	0.184214	1.0847e-013	180.12	1.2862e-016	0.0448985	0.000368134	0.0547334
6000	0.00819125	819137	1	0.819506	81.9137	2.39116	0	0	0.37465	818.768	0.183936	7.32251e-014	180.857	8.66966e-017	0.0448751	0.000367608	0.0547573
6200	0.00818466	818439	1	0.818807	81.8439	2.38793	0	0	0.373839	818.109	0.183687	4.96022e-014	181.517	5.86482e-017	0.0448542	0.000367138	0.0547787
6400	0.00817876	817815	1	0.818181	81.7815	2.38504	0	0	0.373115	817.519	0.183464	3.37031e-014	182.108	3.98011e-017	0.0448355	0.000366718	0.0547979
6600	0.00817347	817256	1	0.81762	81.7256	2.38245	0	0	0.372468	816.992	0.183265	2.29632e-014	182.636	2.70883e-017	0.0448187	0.000366342	0.054815
6800	0.00816875	816756	1	0.817119	81.6756	2.38013	0	0	0.371889	816.519	0.183087	1.56841e-014	183.109	1.84838e-017	0.0448037	0.000366006	0.0548304
7000	0.00816451	816308	1	0.81667	81.6308	2.37806	0	0	0.371372	816.096	0.182928	1.07359e-014	183.532	1.26412e-017	0.0447902	0.000365704	0.0548441
7200	0.00816072	815907	1	0.816268	81.5907	2.3762	0	0	0.370909	815.718	0.182785	7.36349e-015	183.912	8.66358e-018	0.0447782	0.000365435	0.0548565
7400	0.00815733	815548	1	0.815908	81.5548	2.37454	0	0	0.370494	815.378	0.182657	5.05939e-015	184.251	5.94852e-018	0.0447674	0.000365193	0.0548675
7600	0.00815429	815227	1	0.815586	81.5227	2.37306	0	0	0.370123	815.075	0.182543	3.48167e-015	184.555	4.09154e-018	0.0447577	0.000364977	0.0548774
7800	0.00815157	814939	1	0.815297	81.4939	2.37172	0	0	0.369791	814.803	0.18244	2.39943e-015	184.827	2.81789e-018	0.044749	0.000364784	0.0548862
8000	0.00814913	814681	1	0.815039	81.4681	2.37053	0	0	0.369494	814.559	0.182349	1.65585e-015	185.071	1.94256e-018	0.0447413	0.00036461	0.0548942
8200	0.00814694	814450	1	0.814807	81.445	2.36946	0	0	0.369228	814.341	0.182266	1.14393e-015	185.29	1.34224e-018	0.0447343	0.000364455	0.0549013
8400	0.00814499	814243	1	0.8146	81.4243	2.36851	0	0	0.368989	814.145	0.182193	7.91049e-016	185.486	9.27693e-019	0.0447281	0.000364316	0.0549077
8600	0.00814323	814058	1	0.814414	81.4058	2.36765	0	0	0.368776	813.97	0.182127	5.47635e-016	185.661	6.41968e-019	0.0447225	0.000364191	0.0549134
8800	0.00814166	813892	1	0.814247	81.3892	2.36688	0	0	0.368585	813.813	0.182068	3.79614e-016	185.818	4.44866e-019	0.0447175	0.00036408	0.0549185
9000	0.00814025	813743	1	0.814098	81.3743	2.36619	0	0	0.368413	813.673	0.182015	2.63404e-016	185.959	3.08352e-019	0.044713	0.00036398	0.0549231
9200	0.00813899	813610	1	0.813965	81.361	2.36558	0	0	0.36826	813.547	0.181968	1.82834e-016	186.085	2.13511e-019	0.044709	0.00036389	0.0549272
9400	0.00813786	813490	1	0.813845	81.349	2.36503	0	0	0.368123	813.434	0.181925	1.26936e-016	186.198	1.46121e-019	0.0447054	0.00036381	0.0549309
9600	0.00813685	813383	1	0.813737	81.3383	2.36453	0	0	0.368	813.333	0.181887	8.81882e-017	186.299	1.02141e-019	0.0447021	0.000363738	0.0549342
9800	0.00813594	813287	1	0.813641	81.3287	2.36409	0	0	0.367889	813.242	0.181853	6.13148e-017	186.39	7.1055e-020	0.0446992	0.000363674	0.0549371
10000	0.00813513	813202	1	0.813555	81.3202	2.36369	0	0	0.36779	813.161	0.181822	4.26397e-017	186.471	4.77579e-020	0.0446967	0.000363616	0.0549398
10200	0.0081344	813124	1	0.813478	81.3124	2.36334	0	0	0.367702	813.088	0.181795	2.96585e-017	186.544	3.66323e-020	0.0446943	0.000363564	0.0549421
10400	0.00813375	813055	1	0.813409	81.3055	2.36302	0	0	0.367623	813.023	0.18177	2.06412e-017	186.61	2.31191e-020	0.0446922	0.000363518	0.0549443
10600	0.00813316	812994	1	0.813347	81.2994	2.36273	0	0	0.367552	812.964	0.181748	1.4379e-017	186.668	1.72406e-020	0.0446904	0.000363476	0.0549462
10800	0.00813264	812938	1	0.813291	81.2938	2.36247	0	0	0.367488	812.912	0.181729	1.0022e-017	186.721	1.16289e-020	0.0446887	0.000363439	0.0549479
11000	0.00813217	812889	1	0.813241	81.2889	2.36224	0	0	0.367431	812.865	0.181711	6.98342e-018	186.768	8.17429e-021	0.0446872	0.000363406	0.0549494
11200	0.00813175	812844	1	0.813197	81.2844	2.36204	0	0	0.36738	812.823	0.181695	4.86419e-018	186.81	5.69007e-021	0.0446859	0.000363376	0.0549508
11400	0.00813137	812804	1	0.813157	81.2804	2.36185	0	0	0.367334	812.785	0.181681	3.39068e-018	186.847	3.96691e-021	0.0446847	0.000363349	0.054952
11600	0.00813103	812768	1	0.813121	81.2768	2.36169	0	0	0.367293	812.751	0.181668	2.37402e-018	186.881	2.78027e-021	0.0446836	0.000363325	0.0549531
11800	0.00813073	812736	1	0.813089	81.2736	2.36154	0	0	0.367256	812.721	0.181657	1.6716e-018	186.912	1.95363e-021	0.0446826	0.000363303	0.0549541
12000	0.00813046	812708	1	0.81306	81.2708	2.36141	0	0	0.367223	812.694	0.181647	1.17974e-018	186.939	1.37945e-021	0.0446817	0.000363284	0.054955
12200	0.00813021	812682	1	0.813034	81.2682	2.36129	0	0	0.367193	812.67	0.181638	8.35966e-019	186.963	9.77594e-022	0.044681	0.000363267	0.0549558
12400	0.00813	812659	1	0.813011	81.2659	2.36118	0	0	0.367167	812.648	0.181629	5.8746e-019	186.985	6.86788e-022	0.0446803	0.000363251	0.0549565
12600	0.0081298	812638	1	0.81299	81.2638	2.36109	0	0	0.367143	812.628	0.181622	4.10362e-019	187.005	4.7976e-022	0.0446797	0.000363237	0.0549572
12800	0.00812962	812620	1	0.812972	81.262	2.361	0	0	0.367122	812.611	0.181616	2.85465e-019	187.022	3.33727e-022	0.0446791	0.000363225	0.0549577
13000	0.00812947	812603	1	0.812955	81.2603	2.36093	0	0	0.367103	812.595	0.18161	2.00007e-019	187.038	2.33793e-022	0.0446786	0.000363214	0.0549582
13200	0.00812933	812588	1	0.81294	81.2588	2.36086	0	0	0.367086	812.581	0.181604	1.41369e-019	187.052	1.65259e-022	0.0446781	0.000363204	0.0549587
13400	0.0081292	812575	1	0.812927	81.2575	2.36079	0	0	0.36707	812.568	0.1816	1.0176e-019	187.065	1.18966e-022	0.0446777	0.000363195	0.0549591
13600	0.00812909	812563	1	0.812915	81.2563	2.36074	0	0	0.367056	812.557	0.181595	7.26545e-020	187.076	8.49379e-023	0.0446774	0.000363187	0.0549595
13800	0.00812899	812552	1	0.812904	81.2552	2.36069	0	0	0.367044	812.547	0.181592	5.11449e-020	187.086	5.97907e-023	0.0446771	0.000363179	0.0549598
14000	0.00812889	812542	1	0.812894	81.2542	2.36065	0	0	0.367033	812.538	0.181588	3.50056e-020	187.095	4.09175e-023	0.0446768	0.000363173	0.0549601
14200	0.00812881	812534	1	0.812886	81.2534	2.36061	0	0	0.367023	812.53	0.181585	2.34506e-020	187.103	2.74037e-023	0.0446765	0.000363167	0.0549604
14400	0.00812874	812526	1	0.812878	81.2526	2.36057	0	0	0.367014	812.522	0.181582	1.54596e-020	187.111	1.80561e-023	0.0446763	0.000363162	0.0549606
14600	0.00812867	812519	1	0.812871	81.2519	2.36054	0	0	0.367006	812.516	0.18158	1.05963e-020	187.117	1.23734e-023	0.0446761	0.000363157	0.0549608
14800	0.00812862	812513	1	0.812865	81.2513	2.36051	0	0	0.366999	812.51	0.181578	7.66088e-021	187.123	8.95765e-024	0.0446759	0.000363153	0.054961
15000	0.00812856	812507	1	0.812859	81.2507	2.36048	0	0	0.366993	812.505	0.181576	6.20641e-021	187.128	7.25913e-024	0.0446757	0.000363149	0.0549612
15200	0.00812852	812502	1	0.812854	81.2502	2.36046	0	0	0.366987	812.5	0.181574	4.99263e-021	187.133	5.8238e-024	0.0446756	0.000363146	0.0549613
15400	0.00812847	812498	1	0.81285	81.2498	2.36044	0	0	0.366982	812.496	0.181572	3.98065e-021	187.137	4.67581e-024	0.0446754	0.000363143	0.0549615
15600	0.00812844	812494	1	0.812846	81.2494	2.36042	0	0	0.366977	812.492	0.181571	2.84552e-021	187.141	3.37208e-024	0.0446753	0.00036314	0.0549616
15800	0.0081284	812490	1	0.812842	81.249	2.3604	0	0	0.366973	812.489	0.18157	1.85966e-021	187.144	2.0791e-024	0.0446752	0.000363138	0.0549617
16000	0.00812837	812487	1	0.812839	81.2487	2.36039	0	0	0.36697	812.486	0.181568	9.89989e-022	187.147	1.08918e-024	0.0446751	0.000363136	0.0549618
16200	0.00812834	812484	1	0.812836	81.2484	2.36038	0	0	0.366966	812.483	0.181567	4.93183e-022	187.15	8.40498e-025	0.044675	0.000363134	0.0549619
16400	0.00812832	812482	1	0.812833	81.2482	2.36036	0	0	0.366963	812.48	0.181567	2.79976e-022	187.153	6.25888e-025	0.0446749	0.000363132	0.054962
16600	0.0081283	812479	1	0.812831	81.2479	2.36035	0	0	0.366961	812.478	0.181566	2.51747e-022	187.155	2.61864e-025	0.0446749	0.000363131	0.054962
16800	0.00812828	812477	1	0.812829	81.2477	2.36034	0	0	0.366958	812.476	0.181565	4.62381e-022	187.157	3.33638e-025	0.0446748	0.000363129	0.0549621
17000	0.00812826	812475	1	0.812827	81.2475	2.36034	0	0	0.366956	812.474	0.181564	5.283e-022	187.159	5.96125e-025	0.0446747	0.000363128	0.0549622
17200	0.00812825	812474	1	0.812825	81.2474	2.36033	0	0	0.366954	812.473	0.181564	5.93126e-022	187.16	7.97131e-025	0.0446747	0.000363127	0.0549622
17400	0.00812823	812472	1	0.812824	81.2472	2.36032	0	0	0.366953	812.471	0.181563	5.28772e-022	187.162	6.82011e-025	0.0446746	0.000363126	0.0549623
17600	0.00812822	812471	1	0.812822	81.2471	2.36032	0	0	0.366951	812.47	0.181563	3.40394e-022	187.163	3.68985e-025	0.0446746	0.000363125	0.0549623
17800	0.00812821	812470	1	0.812821	81.247	2.36031	0	0	0.36695	812.469	0.181562	1.39288e-022	187.164	1.28912e-025	0.0446746	0.000363124	0.0549623
18000	0.0081282	812469	1	0.81282	81.2469	2.3603	0	0	0.366948	812.468	0.181562	-6.59647e-024	187.165	-4.53749e-027	0.0446745	0.000363123	0.0549624
18200	0.00812819	812468	1	0.812819	81.2468	2.3603	0	0	0.366947	812.467	0.181562	-1.21033e-022	187.166	-1.35547e-025	0.0446745	0.000363123	0.0549624
18400	0.00812818	812467	1	0.812818	81.2467	2.3603	0	0	0.366946	812.466	0.181561	-1.19769e-022	187.167	-1.39935e-025	0.0446745	0.000363122	0.0549624
18600	0.00812817	812466	1	0.812818	81.2466	2.36029	0	0	0.366945	812.466	0.181561	-6.52439e-023	187.167	-7.61433e-026	0.0446745	0.000363122	0.0549625
18800	0.00812817	812465	1	0.812817	81.2465	2.36029	0	0	0.366945	812.465	0.181561	1.2605e-024	187.168	1.4833e-027	0.0446744	0.000363121	0.0549625
19000	0.00812816	812465	1	0.812816	81.2465	2.36029	0	0	0.366944	812.464	0.181561	1.53365e-022	187.169	1.79594e-025	0.0446744	0.000363121	0.0549625
19200	0.00812815	812464	1	0.812816	81.2464	2.36028	0	0	0.366943	812.464	0.18156	2.70986e-022	187.169	3.17711e-025	0.0446744	0.00036312	0.0549625
19400	0.00812815	812464	1	0.812815	81.2464	2.36028	0	0	0.366943	812.463	0.18156	3.36368e-022	187.17	3.94698e-025	0.0446744	0.00036312	0.0549625
19600	0.00812815	812463	1	0.812815	81.2463	2.36028	0	0	0.366942	812.463	0.18156	3.83474e-022	187.17	4.49364e-025	0.0446744	0.00036312	0.0549625
19800	0.00812814	812463	1	0.812814	81.2463	2.36028	0	0	0.366942	812.463	0.18156	3.69562e-022	187.171	4.30986e-025	0.0446744	0.00036312	0.0549626
20000	0.00812814	812462	1	0.812814	81.2462	2.36028	0	0	0.366941	812.462	0.18156	3.03818e-022	187.171	3.53598e-025	0.0446743	0.000363119	0.0549626
