# Supplementary material for: Predictable Irreversible Switching Between Acute and Chronic Inflammation
Source: Front Immunol. 2018 Aug 7;9:1596. doi: 10.3389/fimmu.2018.01596 (PMC6090016; doi:10.3389/fimmu.2018.01596)
Supplement: Supplementary file 2 [file data_sheet_2.zip › COPASI models/COPASI models for Fig 7/Adaptive immunity/B-cell in bacterial infection.txt]

# Time	[BAFF]	[MMP8]	[washout]	[FLC]	[MMP7]	[Protease]	[drug]	[FLC_drug]	[DyingFibr]	[HealthyFibr]	[TNFalpha]	[HealthyBacteria]	[free_space]	[DyingBacteria]	[MastCells_FLC]	[MastCells_FLC_BAFF]	[MastCells]
0	0.00999412	999509	1	0.000999412	99.951	1	0	0	0	999.509	0.000475162	1e-006	0.491	0	9.98404e-005	9.97816e-007	0.0998992
200	0.00999412	999508	1	0.000999413	99.9509	0.140943	0	0	0.00123205	999.508	0.000495696	4.77783e-006	0.491071	3.33376e-010	9.98406e-005	9.97819e-007	0.0998992
400	0.00999411	999507	1	0.000999412	99.9507	0.0246827	0	0	0.00123932	999.506	0.000498474	3.30946e-005	0.493084	4.04287e-010	9.98404e-005	9.97816e-007	0.0998992
600	0.00999416	999505	1	0.000999413	99.9505	0.00894849	0	0	0.0012403	999.504	0.00049885	0.000241053	0.495029	1.06709e-009	9.98405e-005	9.97821e-007	0.0998992
800	0.00999463	999503	1	0.000999434	99.9503	0.00681929	0	0	0.00124046	999.502	0.000498915	0.00176776	0.496811	5.96215e-009	9.98424e-005	9.97881e-007	0.0998992
1000	0.00999821	999501	1	0.000999605	99.9501	0.0065326	0	0	0.00124075	999.5	0.000499037	0.0129757	0.498436	4.19219e-008	9.98578e-005	9.98346e-007	0.0998992
1200	0.0100247	999500	1	0.00100087	99.95	0.00650479	0	0	0.00124279	999.499	0.000499899	0.0952562	0.499944	3.06441e-007	9.99722e-005	1.00179e-006	0.0998991
1400	0.0102217	999498	1	0.00101024	99.9498	0.00658274	0	0	0.00125794	999.497	0.000506301	0.699272	0.501567	2.2765e-006	0.00010082	1.02753e-006	0.0998982
1600	0.0118345	999496	1	0.00108419	99.9496	0.00725033	0	0	0.00137914	999.494	0.000557709	5.13192	0.504999	1.83996e-005	0.000107461	1.24373e-006	0.0998913
1800	0.0448081	999483	1	0.00213928	99.9483	0.0187745	0	0	0.00336796	999.466	0.00144419	37.5409	0.530562	0.000348083	0.000195048	7.02634e-006	0.099798
2000	0.00769191	917452	1	0.461096	91.7452	71.3003	0	0	11.0083	757.24	5.48464	3.23961e-014	231.752	1.18533e-015	0.0329609	0.000374912	0.0666642
2200	0.00616218	676744	1	0.072132	67.6744	10.2166	0	0	1.26354	614.439	0.785893	5.55475e-027	384.297	3.62627e-022	0.00729712	4.91886e-005	0.0926537
2400	0.00616361	621393	1	0.012269	62.1393	1.48283	0	0	0.183492	616.166	0.114064	4.47108e-028	383.65	3.28437e-031	0.00132368	8.90669e-006	0.0986674
2600	0.00635661	627647	1	0.00254648	62.7647	0.219833	0	0	0.0280372	635.719	0.0169102	1.70735e-027	364.253	1.85818e-031	0.000272904	1.86292e-006	0.0997253
2800	0.00657293	646916	1	0.000962801	64.6916	0.0349806	0	0	0.00459744	657.389	0.00269082	1.14202e-026	342.607	1.97744e-031	9.92334e-005	6.73049e-007	0.0999001
3000	0.00678703	668167	1	0.000719355	66.8167	0.00770682	0	0	0.00103077	678.804	0.000592833	8.29423e-026	321.195	3.16318e-031	7.2297e-005	4.93047e-007	0.0999272
3200	0.00699448	689192	1	0.000696675	68.9192	0.00376334	0	0	0.000507638	699.55	0.000289488	6.09735e-025	300.45	1.13502e-030	6.95997e-005	4.86034e-007	0.09993
3400	0.00719414	709537	1	0.000709831	70.9537	0.00331928	0	0	0.000456826	719.516	0.000255329	4.48986e-024	280.483	7.37051e-030	7.08453e-005	5.08369e-007	0.0999287
3600	0.00738549	729086	1	0.000728226	72.9086	0.0034055	0	0	0.000480519	738.651	0.000261962	3.3065e-023	261.349	5.56878e-029	7.26743e-005	5.35365e-007	0.0999268
3800	0.00756817	747786	1	0.000746772	74.7786	0.00357077	0	0	0.000516254	756.919	0.000274675	2.43473e-022	243.08	4.29954e-028	7.45286e-005	5.62689e-007	0.0999249
4000	0.00774197	765609	1	0.000764607	76.5609	0.00374495	0	0	0.00055392	774.298	0.000288073	1.79256e-021	225.701	3.31992e-027	7.63134e-005	5.89493e-007	0.0999231
4200	0.00790674	782537	1	0.000781574	78.2537	0.00391644	0	0	0.000591683	790.775	0.000301264	1.31966e-020	209.224	2.55603e-026	7.8012e-005	6.1554e-007	0.0999214
4400	0.00806247	798562	1	0.000797644	79.8562	0.00408283	0	0	0.000629041	806.348	0.000314064	9.71757e-020	193.651	1.96212e-025	7.96209e-005	6.40706e-007	0.0999198
4600	0.0082092	813684	1	0.000812812	81.3684	0.00424327	0	0	0.000665728	821.021	0.000326405	7.16357e-019	178.978	1.50322e-024	8.11398e-005	6.64908e-007	0.0999182
4800	0.00834706	827913	1	0.000827086	82.7913	0.00439723	0	0	0.000701539	834.807	0.000338248	5.29831e-018	165.192	1.1522e-023	8.25694e-005	6.8808e-007	0.0999168
5000	0.00847624	841265	1	0.000840482	84.1265	0.00454434	0	0	0.0007363	847.725	0.000349564	3.93394e-017	152.274	8.83751e-023	8.39112e-005	7.10174e-007	0.0999154
5200	0.00859699	853761	1	0.000853022	85.3761	0.00468434	0	0	0.000769865	859.799	0.000360334	2.92787e-016	140.2	6.77637e-022	8.51672e-005	7.31161e-007	0.0999141
5400	0.00870958	865428	1	0.000864731	86.5428	0.0048171	0	0	0.000802119	871.059	0.000370546	2.16458e-015	128.94	5.15847e-021	8.63402e-005	7.51023e-007	0.0999129
5600	0.00881435	876296	1	0.000875639	87.6296	0.00494253	0	0	0.00083297	881.535	0.000380195	1.59298e-014	118.464	3.89448e-020	8.74331e-005	7.69757e-007	0.0999118
5800	0.00891163	886398	1	0.00088578	88.6398	0.00506067	0	0	0.000862355	891.263	0.000389283	1.17137e-013	108.736	2.93181e-019	8.84492e-005	7.87374e-007	0.0999108
6000	0.00900179	895770	1	0.00089519	89.577	0.0051716	0	0	0.000890233	900.279	0.000397816	8.61137e-013	99.72	2.20249e-018	8.93921e-005	8.0389e-007	0.0999098
6200	0.00908521	904448	1	0.000903904	90.4448	0.00527547	0	0	0.000916585	908.621	0.000405805	6.32986e-012	91.3785	1.65147e-017	9.02654e-005	8.19334e-007	0.099909
6400	0.00916226	912471	1	0.000911961	91.2471	0.00537247	0	0	0.000941409	916.326	0.000413267	4.65234e-011	83.6735	1.23612e-016	9.10728e-005	8.33738e-007	0.0999081
6600	0.00923332	919877	1	0.000919398	91.9877	0.00546284	0	0	0.000964721	923.432	0.000420219	3.41907e-010	76.5672	9.23726e-016	9.18182e-005	8.47141e-007	0.0999074
6800	0.00929877	926703	1	0.000926253	92.6703	0.00554685	0	0	0.000986549	929.977	0.000426681	2.5125e-009	70.022	6.89238e-015	9.25053e-005	8.59587e-007	0.0999067
7000	0.00935898	932986	1	0.000932564	93.2986	0.00562479	0	0	0.00100693	935.998	0.000432676	1.84616e-008	64.0014	5.13561e-014	9.31379e-005	8.71121e-007	0.099906
7200	0.0094143	938762	1	0.000938366	93.8762	0.00569695	0	0	0.00102592	941.529	0.000438227	1.35643e-007	58.4697	3.82172e-013	9.37195e-005	8.81791e-007	0.0999054
7400	0.00946507	944066	1	0.000943695	94.4066	0.00576365	0	0	0.00104357	946.606	0.000443358	9.9655e-007	53.3928	2.84063e-012	9.42537e-005	8.91644e-007	0.0999049
7600	0.00951162	948932	1	0.000948583	94.8932	0.0058252	0	0	0.00105994	951.261	0.000448093	7.32102e-006	48.7378	2.10912e-011	9.47437e-005	9.00731e-007	0.0999044
7800	0.00955428	953392	1	0.000953065	95.3392	0.00588193	0	0	0.00107509	955.525	0.000452456	5.37797e-005	44.4736	1.56443e-010	9.5193e-005	9.09099e-007	0.0999039
8000	0.00959341	957476	1	0.000957173	95.7476	0.00593417	0	0	0.0010891	959.428	0.000456475	0.00039504	40.5705	1.15936e-009	9.56048e-005	9.16806e-007	0.0999035
8200	0.00962988	961212	1	0.000960964	96.1212	0.00598246	0	0	0.00110208	962.998	0.000460189	0.00290163	37.0008	8.58501e-009	9.59846e-005	9.2397e-007	0.0999031
8400	0.0096682	964628	1	0.000964669	96.4628	0.00602883	0	0	0.00111439	966.261	0.000463756	0.0213119	33.7381	6.3544e-008	9.63534e-005	9.31171e-007	0.0999028
8600	0.00974009	967750	1	0.000969815	96.775	0.00608646	0	0	0.00112839	969.241	0.000468189	0.156525	30.7581	4.71156e-007	9.68497e-005	9.42424e-007	0.0999022
8800	0.0100848	970600	1	0.000987719	97.06	0.00625328	0	0	0.00116143	971.961	0.000481021	1.14948	28.0382	3.55482e-006	9.84959e-005	9.88259e-007	0.0999006
9000	0.0129155	973199	1	0.00111521	97.3199	0.00740119	0	0	0.001367	974.439	0.000569323	8.43742	25.5597	3.08778e-005	0.000109914	1.36701e-006	0.0998888
9200	0.193574	975549	1	0.00483481	97.5549	0.0593329	0	0	0.0094012	976.634	0.00456407	61.3839	23.3569	0.00179424	0.000375256	4.54453e-005	0.0995793
9400	0.00674603	817956	1	0.295851	81.7956	44.3714	0	0	6.00606	667.328	3.41318	2.56674e-020	326.666	1.37182e-021	0.0241049	0.000178767	0.0757164
9600	0.00596872	635467	1	0.0472251	63.5467	6.36743	0	0	0.762842	595.764	0.489803	6.17991e-028	403.473	3.31913e-028	0.00490987	3.20564e-005	0.0950581
9800	0.00606169	605521	1	0.00823283	60.5521	0.927296	0	0	0.112841	606.084	0.0713304	2.72221e-028	393.803	1.25017e-031	0.000890588	5.88249e-006	0.0991036
10000	0.00626989	617729	1	0.00187486	61.7729	0.138588	0	0	0.0174275	627.064	0.0106606	1.33003e-027	372.919	9.12511e-032	0.000199508	1.33331e-006	0.0997992
10200	0.00649051	638345	1	0.000844956	63.8345	0.0228963	0	0	0.00296584	649.15	0.00176126	9.22459e-027	350.847	1.04543e-031	8.63813e-005	5.73611e-007	0.0999131
10400	0.00670749	660047	1	0.000693169	66.0047	0.00583553	0	0	0.000767255	670.851	0.000448887	6.73621e-026	329.148	1.94501e-031	6.95008e-005	4.67202e-007	0.0999301
10600	0.0069178	681377	1	0.000685864	68.1377	0.00342006	0	0	0.000454876	691.883	0.000263081	4.95636e-025	308.117	8.38415e-031	6.8489e-005	4.72782e-007	0.0999311
10800	0.00712048	702020	1	0.000701807	70.202	0.00320806	0	0	0.000436715	712.15	0.000246774	3.65038e-024	287.849	5.79115e-030	7.00376e-005	4.97354e-007	0.0999295
11000	0.00731499	721878	1	0.000720921	72.1878	0.0033307	0	0	0.000465411	731.601	0.000256208	2.68852e-023	268.399	4.42848e-029	7.19425e-005	5.24872e-007	0.0999276
11200	0.00750094	740900	1	0.000739856	74.09	0.00350271	0	0	0.000501884	750.196	0.00026944	1.97982e-022	249.803	3.42957e-028	7.38362e-005	5.52472e-007	0.0999256
11400	0.00767808	759054	1	0.000758032	75.9054	0.00367931	0	0	0.000539695	767.909	0.000283024	1.45772e-021	232.09	2.65236e-027	7.56553e-005	5.7955e-007	0.0999238
11600	0.00784623	776317	1	0.000775337	77.6317	0.00385279	0	0	0.000577587	784.725	0.000296368	1.07336e-020	215.275	2.04517e-026	7.73876e-005	6.05904e-007	0.099922
11800	0.00800534	792680	1	0.000791745	79.268	0.00402131	0	0	0.000615145	800.635	0.000309331	7.90814e-020	199.364	1.5727e-025	7.90303e-005	6.31411e-007	0.0999204
12000	0.00815542	808139	1	0.000807249	80.8139	0.00418405	0	0	0.000652112	815.643	0.00032185	5.82694e-019	184.356	1.20537e-024	8.05828e-005	6.55983e-007	0.0999188
12200	0.00829658	822700	1	0.000821856	82.27	0.00434048	0	0	0.000688273	829.759	0.000333883	4.28985e-018	170.241	9.2086e-024	8.20456e-005	6.79546e-007	0.0999173
12400	0.00842898	836378	1	0.000835578	83.6378	0.00449019	0	0	0.000723444	842.998	0.000345399	3.21545e-017	157.001	7.14175e-023	8.34199e-005	7.02047e-007	0.0999159
12600	0.00855284	849191	1	0.000848435	84.9191	0.00463287	0	0	0.000757471	855.385	0.000356375	2.44439e-016	144.614	5.59624e-022	8.47078e-005	7.2345e-007	0.0999146
12800	0.00866845	861164	1	0.000860451	86.1164	0.00476835	0	0	0.000790227	866.945	0.000366796	1.80957e-015	133.054	4.26737e-021	8.59115e-005	7.43733e-007	0.0999134
13000	0.0087761	872326	1	0.000871655	87.2326	0.00489652	0	0	0.000821611	877.71	0.000376655	1.33252e-014	122.289	3.22682e-020	8.70339e-005	7.62889e-007	0.0999122
13200	0.00887613	882710	1	0.000882079	88.271	0.00501738	0	0	0.00085155	887.714	0.000385952	9.80015e-014	112.286	2.43178e-019	8.80783e-005	7.80921e-007	0.0999112
13400	0.00896891	892351	1	0.000891757	89.2351	0.00513099	0	0	0.000879995	896.991	0.000394691	7.20502e-013	103.008	1.82832e-018	8.90481e-005	7.97846e-007	0.0999102
13600	0.0090548	901284	1	0.000900727	90.1284	0.00523747	0	0	0.000906918	905.58	0.000402883	5.29633e-012	94.4188	1.37187e-017	8.9947e-005	8.13687e-007	0.0999093
13800	0.00913419	909548	1	0.000909025	90.9548	0.00533702	0	0	0.000932312	913.519	0.00041054	3.89285e-011	86.4804	1.0275e-016	9.07786e-005	8.28475e-007	0.0999084
14000	0.00920744	917180	1	0.000916689	91.718	0.00542984	0	0	0.000956186	920.844	0.00041768	2.86101e-010	79.1548	7.68285e-016	9.15467e-005	8.42247e-007	0.0999076
14200	0.00927495	924218	1	0.000923757	92.4218	0.00551619	0	0	0.000978564	927.595	0.000424322	2.10248e-009	72.4043	5.73571e-015	9.22552e-005	8.55046e-007	0.0999069
14400	0.00933708	930699	1	0.000930267	93.0699	0.00559636	0	0	0.000999482	933.807	0.000430489	1.54492e-008	66.1919	4.27592e-014	9.29077e-005	8.66915e-007	0.0999063
14600	0.00939418	936661	1	0.000936255	93.6661	0.00567064	0	0	0.00101899	939.517	0.000436203	1.13514e-007	60.4816	3.18345e-013	9.35079e-005	8.77902e-007	0.0999057
14800	0.00944661	942137	1	0.000941757	94.2137	0.00573935	0	0	0.00103713	944.76	0.000441488	8.33989e-007	55.2387	2.36723e-012	9.40594e-005	8.88055e-007	0.0999051
15000	0.0094947	947163	1	0.000946806	94.7163	0.00580279	0	0	0.00105397	949.569	0.000446368	6.12693e-006	50.4298	1.75832e-011	9.45656e-005	8.97422e-007	0.0999046
15200	0.00953878	951771	1	0.000951436	95.1771	0.00586128	0	0	0.00106957	953.976	0.000450868	4.50089e-005	46.0231	1.3047e-010	9.50297e-005	9.06054e-007	0.0999041
15400	0.00957921	955992	1	0.000955681	95.5992	0.00591517	0	0	0.001084	958.01	0.000455013	0.000330621	41.9885	9.67199e-010	9.54553e-005	9.14004e-007	0.0999037
15600	0.00961677	959855	1	0.000959593	95.9855	0.00596495	0	0	0.00109736	961.702	0.000458842	0.00242851	38.2973	7.16415e-009	9.58472e-005	9.21382e-007	0.0999033
15800	0.00965527	963388	1	0.00096337	96.3388	0.00601237	0	0	0.00110998	965.076	0.00046249	0.0178372	34.9229	5.30386e-008	9.62237e-005	9.28676e-007	0.0999029
16000	0.00972126	966616	1	0.000968294	96.6616	0.00606848	0	0	0.00112382	968.159	0.000466806	0.131007	31.8401	3.9318e-007	9.67009e-005	9.39248e-007	0.0999024
16200	0.0100137	969565	1	0.000983793	96.9565	0.00621473	0	0	0.00115331	970.973	0.000478056	0.962107	29.0256	2.95703e-006	9.81312e-005	9.7842e-007	0.0999009
16400	0.0123034	972255	1	0.0010885	97.2255	0.00715335	0	0	0.00132218	973.539	0.000550258	7.0628	26.4598	2.49825e-005	0.000107536	1.28228e-006	0.0998912
16600	0.0963859	974695	1	0.003225	97.4695	0.0332182	0	0	0.00553834	975.837	0.00255525	51.5537	24.157	0.000844763	0.000273169	1.8568e-005	0.0997083
16800	0.00696222	844959	1	0.350323	84.4959	52.811	0	0	7.37873	687.553	4.06238	1.59729e-018	305.068	4.28816e-020	0.0272663	0.000212162	0.0725216
17000	0.00597441	642724	1	0.0554937	64.2724	7.56987	0	0	0.907703	596.12	0.582297	9.54918e-028	402.972	8.01538e-025	0.00571713	3.73616e-005	0.0942456
17200	0.00604162	605164	1	0.00957177	60.5164	1.10075	0	0	0.133507	604.042	0.0846729	2.4735e-028	395.824	-6.08617e-031	0.00103477	6.81772e-006	0.0989585
17400	0.00624647	615701	1	0.00209335	61.5701	0.163917	0	0	0.020539	624.717	0.012609	1.11904e-027	375.262	9.0809e-032	0.000223449	1.49245e-006	0.0997751
17600	0.00646714	636039	1	0.000879061	63.6039	0.0266294	0	0	0.00343983	646.812	0.00204841	7.67425e-027	353.185	1.01155e-031	9.01481e-005	5.98409e-007	0.0999093
17800	0.00668474	657748	1	0.000696883	65.7748	0.00637884	0	0	0.000837649	668.576	0.00049068	5.59479e-026	331.423	1.76595e-031	6.99313e-005	4.68919e-007	0.0999296
18000	0.00689582	679143	1	0.000684619	67.9143	0.00348592	0	0	0.000462667	689.685	0.000268148	4.11556e-025	310.315	7.09609e-031	6.83742e-005	4.70557e-007	0.0999312
18200	0.00709934	699865	1	0.000699811	69.9865	0.00320159	0	0	0.000434625	710.037	0.000246276	3.03107e-024	289.963	4.79932e-030	6.98395e-005	4.94478e-007	0.0999297
18400	0.00729474	719809	1	0.000718875	71.9809	0.0033133	0	0	0.000461707	729.576	0.000254869	2.23243e-023	270.423	3.65804e-029	7.1738e-005	5.21923e-007	0.0999278
18600	0.00748162	738921	1	0.000737877	73.8921	0.0034839	0	0	0.000497898	748.264	0.000267993	1.64399e-022	251.736	2.83252e-028	7.36382e-005	5.49561e-007	0.0999259
18800	0.0076597	757168	1	0.000756143	75.7168	0.00366065	0	0	0.000535665	766.071	0.000281588	1.21049e-021	233.928	2.19143e-027	7.54662e-005	5.76707e-007	0.099924
19000	0.00782881	774527	1	0.000773542	77.4527	0.00383459	0	0	0.000573574	782.982	0.000294968	8.91275e-021	217.017	1.69021e-026	7.72079e-005	6.03144e-007	0.0999222
19200	0.00798888	790986	1	0.000790046	79.0986	0.00400368	0	0	0.000611182	798.989	0.000307975	6.56209e-020	201.011	1.29931e-025	7.88602e-005	6.28746e-007	0.0999205
19400	0.00813991	806540	1	0.000805646	80.654	0.00416707	0	0	0.000648222	814.092	0.000320544	4.86423e-019	185.907	1.00245e-024	8.04222e-005	6.53421e-007	0.099919
19600	0.00828201	821197	1	0.000820348	82.1197	0.00432419	0	0	0.000684478	828.302	0.00033263	3.6142e-018	171.697	7.72704e-024	8.18945e-005	6.77094e-007	0.0999175
19800	0.00841533	834967	1	0.000834163	83.4967	0.00447462	0	0	0.000719762	841.634	0.000344202	2.69191e-017	158.366	5.95253e-023	8.32782e-005	6.9971e-007	0.0999161
20000	0.00854009	847871	1	0.000847111	84.7871	0.00461806	0	0	0.000753917	854.11	0.000355236	2.00104e-016	145.89	4.56704e-022	8.45751e-005	7.21231e-007	0.0999147
